# Supplementary material for: “I Think You Are Trustworthy, Need I Say More?” The Factor Structure and Practicalities of Trustworthiness Assessment
Source: Front Psychol. 2022 Apr 1;13:797443. doi: 10.3389/fpsyg.2022.797443 (PMC9012151; doi:10.3389/fpsyg.2022.797443)
Supplement: Supplementary file 1 [file Data_Sheet_1.CSV]

PID	Age	Gender	Race	ACtrust1	ACtrust2	ACtrust3	ACtrust4	ACtrust5	ACtrust6	ACtrust7	ACtrust8	ACtrust9	ACtrust10	ACtrust11	ABItrust1	ABItrust2	ABItrust3	ABItrust4	ABItrust5	ABItrust6	ABItrust7	ABItrust8	ABItrust9	ABItrust10	ABItrust11	ABItrust12	ABItrust13	ABItrust14	ABItrust15	ABItrust16	ABItrust17	TrInt_1	TrInt_2	TrInt_3	TrInt_4	Performance_1	Performance_2	Performance_3	Performance_4	OCBs_1	OCBs_2	OCBs_3	OCBs_4	OCBs_5	OCBs_6	OCBs_7	OCBs_8	OCBs_9	CWBs_1
1	32	1	1	6	6	5	6	6	6	6	6	6	6	7	5	5	5	5	5	5	5	5	5	5	5	4	5	5	5	5	5	5	4	5	4	6	6	6	6	4	3	4	4	3	3	5	4	5	1
2	32	1	1	7	7	7	5	6	5	7	5	6	7	2	5	4	4	4	5	4	4	4	5	2	3	5	5	3	1	5	5	2	5	3	4	7	5	3	2	3	5	5	3	4	4	5	3	5	5
3	42	2	1	6	6	6	6	6	6	6	6	6	6	6	4	4	4	4	4	4	4	4	4	4	4	4	4	4	4	4	4	4	4	4	4	7	7	7	7	5	5	4	5	5	4	5	5	5	1
4	28	2	1	5	5	6	6	6	6	5	5	6	6	2	4	2	4	4	5	4	4	4	2	4	2	4	4	4	4	4	4	4	4	2	4	5	5	6	2	4	4	4	4	4	4	4	4	4	2
5	31	2	4	5	6	4	5	3	4	4	3	5	5	6	4	3	5	3	2	4	2	2	1	2	3	1	2	2	2	2	2	1	1	3	2	2	2	4	2	3	1	1	1	1	1	5	5	5	1
6	31	2	4	5	2	3	3	4	4	5	6	2	3	6	3	2	2	5	3	3	3	3	4	3	3	3	3	4	3	4	3	4	1	4	3	6	5	5	4	3	4	3	4	4	3	4	2	4	2
7	30	1	1	7	7	5	7	6	7	7	6	7	6	2	4	4	5	4	4	4	5	3	3	3	4	2	4	5	1	4	5	3	2	4	4	4	5	4	3	5	5	5	4	5	4	5	4	5	1
8	30	1	1	6	4	6	4	4	4	6	6	3	3	4	5	3	3	4	3	3	4	4	4	4	4	5	5	4	2	4	4	3	4	3	4	5	5	4	2	2	4	4	2	4	3	4	4	3	1
9	36	1	3	5	5	5	6	5	6	6	6	6	6	6	4	4	4	4	4	4	4	4	4	4	4	4	4	4	4	4	4	4	2	4	4	6	6	6	6	4	3	4	3	4	3	5	4	5	2
10	63	2	1	5	5	5	6	4	6	6	6	6	6	6	5	4	5	4	4	5	3	3	4	3	4	4	4	5	4	4	4	3	3	5	4	6	5	6	6	4	3	3	4	4	2	3	4	5	1
11	26	1	1	4	5	4	6	3	7	7	6	6	6	7	5	5	5	5	4	5	4	4	5	4	4	5	4	5	5	4	5	4	2	4	4	6	6	6	6	4	3	4	4	2	2	5	4	5	1
12	35	1	3	5	5	1	6	2	6	5	5	5	5	6	4	4	4	4	4	4	2	2	5	2	2	4	4	4	5	3	4	1	1	5	1	5	5	5	5	5	1	2	5	1	1	5	1	5	2
13	31	2	1	7	5	6	7	7	6	6	7	5	6	3	5	5	4	3	4	5	5	4	3	5	4	4	3	4	1	5	3	1	4	1	4	6	7	5	2	4	5	4	5	5	4	4	5	5	5
14	21	1	1	5	5	3	6	3	6	6	5	5	6	6	4	4	4	4	5	5	3	3	4	4	4	3	5	5	4	4	4	4	4	5	4	6	6	6	6	3	1	2	4	2	2	5	5	4	2
15	37	1	1	7	7	6	7	6	7	7	7	7	7	7	5	5	5	5	5	5	5	4	5	5	5	5	5	5	5	5	5	5	3	5	5	7	7	7	7	4	2	4	4	5	5	3	2	4	2
16	28	1	4	1	2	2	7	4	2	5	1	5	3	3	3	2	4	4	3	2	2	4	3	1	3	2	5	4	2	3	3	1	5	1	4	1	1	6	2	5	2	2	1	3	3	4	4	4	2
17	21	2	1	5	4	3	5	3	5	5	1	4	4	6	5	4	4	4	4	4	2	4	4	4	4	4	4	4	4	4	4	3	2	4	4	5	5	5	3	3	5	5	4	5	4	5	5	4	2
18	33	1	1	7	6	7	7	7	7	6	7	7	7	1	5	4	4	4	5	5	5	4	2	4	4	4	4	4	2	4	3	1	4	2	4	6	6	6	3	2	2	4	3	2	2	3	2	3	1
19	34	1	1	6	5	5	5	5	5	7	3	5	6	7	5	4	5	5	5	5	4	4	4	4	3	4	5	5	4	5	4	5	5	5	5	6	6	6	6	3	4	1	3	5	5	5	5	5	1
20	25	1	1	4	4	4	4	4	4	4	4	4	4	4	3	3	3	3	3	3	3	3	3	3	3	3	3	3	3	3	3	3	3	3	3	4	4	4	4	3	3	3	3	3	3	3	3	3	1
21	34	2	1	5	5	4	5	4	6	5	5	5	5	4	4	4	4	4	4	4	4	4	4	4	4	4	4	4	4	4	4	3	2	3	4	6	6	6	6	4	3	3	4	3	4	5	4	5	1
22	42	3	1	5	6	6	6	5	6	6	6	6	6	7	4	4	4	5	3	4	5	4	5	4	4	5	4	4	4	4	4	4	4	5	4	6	6	6	7	4	2	3	4	4	4	5	4	5	1
23	24	2	1	6	6	6	6	6	5	6	6	5	5	2	4	3	4	5	5	4	4	4	4	4	4	4	4	4	4	4	4	2	4	2	4	6	6	6	6	4	3	4	4	4	3	3	3	3	1
24	48	1	1	6	6	7	7	7	6	5	7	5	6	2	4	4	5	4	5	5	5	4	5	4	3	3	4	3	1	4	5	1	4	2	4	7	5	6	4	4	4	4	4	3	5	4	4	5	1
25	32	1	4	4	5	5	5	4	5	4	4	4	5	4	4	4	3	2	2	2	4	4	3	3	4	3	4	3	3	4	3	3	4	3	4	5	5	4	3	3	3	3	4	2	4	2	3	3	3
26	32	1	1	5	4	4	5	6	6	5	4	2	5	2	5	5	3	5	4	5	4	4	2	4	4	4	4	4	3	5	5	4	4	1	3	6	6	6	4	3	3	3	3	4	5	5	3	1	4
27	28	2	1	5	7	5	5	4	7	5	7	5	7	6	5	4	5	5	4	5	4	2	5	4	5	4	5	5	5	5	5	4	2	2	4	7	6	6	6	2	2	2	2	4	3	5	2	5	1
28	34	2	3	2	1	1	1	1	1	1	1	1	3	4	1	3	2	1	1	1	1	1	3	1	1	1	1	1	1	1	1	1	1	3	1	1	1	1	1	5	4	4	5	1	5	5	5	5	1
29	48	2	1	7	5	7	7	7	6	6	7	6	6	2	4	5	4	5	4	5	4	4	4	4	4	5	5	4	1	5	5	1	4	2	4	5	6	7	3	4	4	4	3	4	5	4	5	5	1
30	30	1	4	7	7	6	5	5	6	7	6	6	5	2	4	5	4	4	4	5	5	4	4	5	5	5	5	4	2	5	3	1	4	2	5	7	6	5	1	4	5	5	5	4	4	5	5	3	4
31	44	1	1	4	7	7	4	7	5	5	5	3	6	1	5	3	3	3	2	3	4	3	4	4	5	5	4	4	1	2	3	1	3	2	3	6	3	7	3	3	4	4	2	2	5	3	5	4	5
32	45	1	1	6	6	3	3	5	7	6	7	3	5	1	5	3	2	4	5	2	2	2	4	3	5	4	4	4	1	3	4	1	4	3	4	5	7	4	2	3	5	4	4	4	3	3	5	5	5
33	32	1	4	4	4	5	6	5	6	5	6	5	6	3	4	4	3	4	4	3	3	4	3	3	5	5	3	4	2	4	3	3	4	2	5	5	4	7	3	3	5	3	4	3	4	4	3	4	2
34	23	2	1	5	4	6	6	6	5	5	5	6	5	3	4	4	3	4	3	3	3	4	3	4	5	5	4	4	2	4	3	3	4	2	5	4	5	4	3	4	3	2	3	3	2	4	3	3	4
35	35	1	4	6	7	7	7	7	6	6	6	5	6	2	4	4	5	4	4	5	5	4	5	5	5	5	4	4	2	4	5	1	4	2	5	7	6	7	2	4	4	4	5	4	5	5	4	5	5
36	30	1	1	5	6	5	5	6	5	6	5	7	6	1	3	4	4	4	4	4	5	4	3	5	5	4	2	5	1	4	5	2	5	1	4	7	6	6	3	4	3	4	5	5	4	4	5	5	5
37	30	1	4	4	7	4	6	6	5	4	7	7	7	2	3	5	3	5	3	4	3	4	5	3	4	5	3	4	1	4	5	1	5	1	4	5	6	6	4	5	4	4	3	3	5	3	4	5	4
38	35	1	4	6	7	7	7	7	6	6	6	7	6	1	4	4	5	4	4	5	5	4	5	5	5	5	4	4	2	4	5	1	4	2	5	7	6	5	2	5	4	5	4	4	5	5	4	4	5
39	30	1	1	3	5	3	3	4	4	4	5	3	5	4	3	3	3	2	3	3	3	3	4	3	3	3	3	4	3	3	3	4	3	3	3	4	4	3	3	3	3	2	2	2	3	3	3	3	1
40	30	1	4	6	7	7	6	7	6	7	6	7	6	2	5	4	4	5	4	4	4	4	4	5	4	4	5	5	1	5	5	2	5	2	5	6	6	6	1	4	4	5	5	4	5	4	5	5	4
41	47	2	2	4	5	5	4	4	5	6	5	5	5	5	4	4	4	4	4	4	4	3	4	4	3	4	4	4	4	4	4	3	2	4	2	6	6	6	5	4	3	4	4	3	4	4	4	4	1
42	30	1	1	5	6	6	6	6	7	5	5	6	7	1	4	4	5	4	5	5	5	4	5	4	5	5	4	4	2	4	5	1	4	2	5	7	6	5	2	4	4	4	5	4	5	5	4	5	3
43	30	1	4	7	4	5	7	7	5	7	6	6	5	3	4	4	4	3	4	3	5	3	3	4	5	3	4	5	3	4	5	3	5	2	4	6	6	5	1	5	3	4	4	3	4	5	4	5	5
44	49	2	1	6	6	7	7	6	7	7	7	7	7	7	5	4	4	5	4	5	5	5	5	5	5	4	5	5	5	5	5	5	2	5	4	7	6	6	6	5	5	4	5	4	3	5	4	5	1
45	29	1	1	4	5	5	5	5	4	4	4	5	4	4	3	3	4	3	4	4	4	4	3	3	4	4	3	3	3	4	4	2	3	3	4	5	4	5	4	4	3	3	4	3	4	4	3	3	4
46	30	1	4	6	4	5	6	5	4	5	5	5	3	3	4	3	5	4	3	3	3	4	3	4	4	5	4	4	3	4	5	3	4	2	3	5	6	3	4	3	4	4	4	4	3	5	3	4	3
47	30	1	4	7	7	6	6	6	6	7	6	7	6	2	5	4	4	5	4	4	4	4	5	4	5	4	5	4	2	4	5	2	5	2	5	6	5	6	1	4	5	5	5	5	4	4	4	5	5
48	40	2	1	4	5	4	6	5	6	5	5	4	6	4	4	4	4	4	3	5	5	3	4	4	5	4	3	3	2	4	3	2	3	2	2	5	6	5	2	3	3	3	3	2	2	3	2	3	4
49	34	1	2	3	6	3	5	3	6	6	5	5	5	6	4	4	4	4	4	4	3	3	4	3	3	3	4	4	4	4	4	3	2	4	4	6	6	6	6	4	2	2	4	4	4	5	3	4	1
50	55	1	4	5	7	5	7	6	7	5	5	6	7	2	4	5	3	4	4	3	5	4	3	5	4	5	5	5	1	5	4	2	5	2	5	7	5	6	1	5	5	5	4	5	4	4	3	4	5
51	29	1	1	4	5	5	5	5	4	4	4	5	4	4	3	3	4	3	4	4	4	3	4	3	4	4	3	3	3	3	4	2	3	3	4	5	4	5	4	4	3	3	3	3	4	4	3	3	4
52	31	1	1	1	4	4	4	1	5	5	3	4	3	4	4	3	4	2	2	4	1	3	3	1	2	3	2	4	2	3	3	4	2	3	3	4	5	4	1	4	4	3	3	4	4	4	3	3	2
53	30	1	4	6	5	7	5	5	6	6	6	5	6	2	5	5	5	5	5	4	4	4	5	4	4	4	4	5	2	4	4	1	4	2	4	5	6	5	2	5	4	4	4	4	5	5	4	4	3
54	30	1	4	6	6	6	6	7	6	5	5	6	7	1	5	4	5	5	5	4	4	4	5	4	5	4	4	5	2	4	5	1	4	2	5	7	6	7	2	5	4	4	4	4	5	5	4	4	5
55	43	1	1	5	6	4	4	6	5	6	6	4	2	3	4	4	5	5	3	5	4	3	4	4	4	4	3	4	4	4	5	4	4	2	5	5	3	4	2	5	4	3	4	4	5	3	4	4	1
56	30	1	4	6	7	7	6	5	6	7	7	6	5	3	5	5	5	4	5	5	5	4	4	4	3	4	3	4	2	3	4	2	5	3	5	6	5	6	1	4	5	5	5	5	4	4	3	5	5
57	41	1	3	6	6	5	6	5	5	7	6	6	7	7	5	5	5	5	5	5	4	4	5	4	5	5	5	5	5	5	4	4	4	5	4	6	7	7	7	4	4	4	4	5	4	5	5	5	1
58	29	1	1	6	4	6	4	4	5	5	6	4	5	2	3	4	4	3	3	4	4	4	3	4	4	4	3	5	3	4	3	3	4	3	4	5	6	5	4	4	3	3	2	3	4	5	4	3	5
59	30	1	4	7	5	7	5	5	6	6	6	5	4	1	5	4	5	4	3	3	4	4	3	4	3	5	4	4	1	5	5	1	4	3	5	7	7	5	2	5	4	4	3	5	5	4	3	4	4
60	38	1	1	7	6	7	7	6	7	6	6	7	6	1	4	5	5	4	5	3	5	4	5	4	5	5	3	4	2	5	4	3	4	2	5	6	6	5	2	5	5	4	4	5	4	4	5	4	4
61	29	1	3	7	7	7	7	7	7	7	7	7	7	7	5	5	5	5	5	5	5	5	5	5	5	5	5	5	5	5	5	1	5	5	5	7	7	7	7	5	4	4	5	4	3	4	4	4	1
62	49	1	1	2	5	2	4	2	6	6	6	6	6	6	4	4	4	4	3	4	3	3	3	3	4	3	4	4	5	3	4	3	3	4	4	6	6	6	7	4	5	4	4	4	4	5	1	4	2
63	26	1	2	5	7	5	6	4	6	5	6	6	6	6	5	5	4	4	5	4	4	3	4	4	4	4	4	4	4	4	4	4	3	4	4	6	6	6	6	4	4	4	5	4	4	5	4	5	1
64	26	1	1	6	6	4	6	5	5	6	5	4	5	4	5	4	5	5	5	4	5	4	4	4	4	5	4	4	4	5	4	2	5	1	4	6	5	6	3	5	4	4	4	4	4	5	3	4	1
65	28	1	1	2	6	2	6	2	6	6	6	6	6	6	4	4	4	4	4	4	3	3	4	4	4	3	4	4	4	3	4	2	2	4	4	6	6	6	7	2	2	2	4	4	3	5	2	5	1
66	28	1	1	5	2	5	6	2	5	2	1	2	2	3	2	4	1	4	2	5	4	1	2	4	4	4	2	5	4	2	2	2	2	4	1	2	2	3	6	2	1	2	1	2	4	2	2	4	2
67	30	1	4	5	6	6	6	6	5	5	5	6	5	3	4	4	5	4	4	4	5	4	5	4	4	5	4	4	2	4	5	1	4	2	4	5	6	6	3	4	4	4	3	4	3	4	5	4	4
68	30	2	1	5	5	5	5	5	5	6	5	5	5	3	4	4	4	4	4	4	4	4	4	4	4	4	4	4	4	4	4	2	4	2	4	4	5	5	3	3	2	2	2	2	2	2	2	2	3
69	32	1	4	6	6	7	7	7	6	6	7	6	7	2	5	4	5	4	4	5	5	4	4	5	5	5	4	4	2	5	5	1	3	1	4	7	7	6	2	4	5	5	4	4	3	5	4	4	5
70	41	1	1	6	7	5	7	6	7	7	6	7	7	6	5	4	4	5	5	5	5	4	4	5	5	5	5	4	4	4	5	5	5	5	4	6	7	7	7	4	4	4	4	4	4	4	3	3	3
71	34	1	4	5	5	5	6	6	5	5	6	6	5	2	4	5	5	5	3	3	4	4	4	4	4	4	4	4	2	4	4	1	4	2	4	6	4	5	2	3	4	4	3	4	5	4	5	5	4
72	25	1	1	5	6	6	6	6	5	5	5	6	5	3	4	4	5	4	4	5	5	4	5	5	5	5	4	4	2	4	5	1	4	2	5	6	5	6	3	5	4	4	4	4	5	5	4	4	4
73	40	2	1	5	5	5	5	6	6	6	5	6	6	6	4	4	4	4	4	5	4	4	4	4	4	4	4	5	4	4	4	4	4	4	4	5	5	5	4	4	4	4	4	4	4	4	4	5	1
74	38	2	1	7	7	7	6	7	7	6	6	7	6	2	5	5	5	5	5	4	5	5	5	5	5	5	4	5	1	5	5	4	2	5	1	7	7	7	6	5	4	5	5	5	5	5	5	5	1
75	30	1	4	5	6	6	5	7	6	6	7	5	7	1	4	4	5	5	3	5	4	4	4	4	4	3	4	3	3	5	5	3	4	1	4	6	7	5	2	4	5	4	4	5	4	3	4	5	4
76	30	1	4	6	6	6	7	5	6	6	5	6	7	3	4	4	5	3	3	5	4	4	4	4	3	3	4	4	2	5	5	2	4	1	4	7	6	6	3	4	4	4	5	5	5	4	3	4	5
77	31	2	4	5	6	5	6	6	7	5	5	6	7	1	5	5	4	5	3	4	4	5	4	4	4	4	3	3	1	5	5	2	3	1	4	6	7	6	3	5	3	4	4	5	4	4	4	4	4
78	51	1	1	5	5	4	5	3	6	6	6	5	5	6	4	4	4	4	3	4	4	4	4	3	3	3	4	4	4	4	4	4	3	4	4	5	6	5	5	3	2	4	3	2	4	3	3	4	2
79	48	1	1	3	5	4	5	2	5	5	6	5	5	5	4	3	4	4	3	4	3	2	4	4	3	4	4	4	4	4	4	3	2	5	4	5	5	5	6	4	4	4	4	4	4	5	5	5	1
80	30	2	4	5	5	7	7	7	6	5	6	5	7	2	5	4	5	5	5	4	4	4	4	3	3	3	4	5	2	3	4	3	4	1	4	6	4	5	2	3	4	4	5	3	3	5	4	4	5
81	23	1	2	5	5	3	5	3	6	7	6	6	5	6	5	5	4	5	4	5	3	4	3	4	3	4	4	5	4	4	4	4	1	2	4	5	6	6	5	3	2	5	4	4	3	5	3	5	2
82	30	1	1	4	4	5	5	5	5	4	5	6	5	2	4	4	4	4	4	4	3	3	4	3	3	3	4	4	2	4	3	3	4	4	4	5	6	5	6	3	3	4	4	3	4	3	4	2	1
83	34	2	4	6	6	6	6	6	6	6	4	6	6	6	4	4	5	4	4	4	4	4	4	4	4	4	4	4	4	4	4	4	4	4	4	6	5	6	6	4	4	4	4	5	4	4	4	5	2
84	28	1	1	7	6	7	7	5	7	5	7	7	7	7	5	5	5	5	5	5	4	4	5	5	5	5	5	5	5	5	5	5	5	5	5	7	7	7	7	4	4	4	4	5	5	5	4	5	1
85	22	3	1	5	6	5	6	4	6	6	6	7	6	6	5	4	4	4	3	4	3	3	4	3	4	5	4	4	4	4	5	5	5	5	5	7	7	6	5	3	4	3	3	3	3	5	3	3	2
86	52	1	1	7	6	5	7	6	6	7	5	6	6	1	5	5	5	5	5	5	5	5	5	5	5	5	4	5	4	5	4	4	4	2	5	7	7	6	4	4	4	4	4	4	5	5	4	5	2
87	30	2	4	5	5	4	5	6	5	4	4	6	5	2	4	5	3	3	3	3	4	4	3	4	4	3	4	4	2	4	3	3	4	3	4	5	6	4	3	3	4	3	4	4	3	4	3	4	3
88	36	1	1	4	4	4	4	4	6	5	3	4	5	6	4	3	4	4	4	4	3	3	4	3	3	4	4	4	4	4	4	2	3	4	4	6	6	6	5	3	3	2	3	3	4	4	4	4	2
89	38	1	2	5	5	5	5	6	5	4	5	6	5	3	3	3	4	4	4	4	3	4	3	4	4	4	3	4	3	4	4	3	4	2	4	5	4	4	3	3	4	3	4	4	4	3	4	4	4
90	33	1	1	6	5	5	5	5	5	5	5	6	5	2	4	3	4	3	3	3	4	4	4	4	4	4	4	4	2	4	4	3	4	2	4	5	5	6	3	4	4	4	4	3	3	5	4	4	2
91	26	1	2	6	6	7	5	6	7	6	6	7	6	3	4	3	2	4	3	3	3	3	1	4	2	4	2	4	4	4	4	4	2	3	3	6	5	7	2	3	5	4	4	3	3	4	5	5	1
92	24	1	1	6	5	7	5	5	7	5	6	6	6	6	5	4	4	4	4	5	5	5	4	4	4	3	2	4	4	5	4	4	3	4	4	6	5	6	5	4	4	2	4	5	4	4	5	4	2
93	46	2	1	7	7	7	6	5	6	6	5	6	6	1	4	5	4	5	5	5	4	4	3	4	5	4	4	4	2	4	5	2	4	1	5	7	7	7	2	3	4	4	3	4	5	4	4	4	2
94	33	2	1	5	6	4	6	6	6	5	4	2	5	3	5	5	5	4	4	5	4	4	4	4	5	5	3	4	5	5	4	3	4	2	5	6	6	6	3	4	4	2	4	4	4	5	4	4	2
95	40	2	1	5	5	5	5	5	6	4	5	5	5	4	4	4	5	4	3	5	5	3	3	4	4	5	4	4	2	3	4	1	4	2	5	6	5	6	3	3	3	3	4	3	4	4	3	4	5
96	32	1	4	7	6	7	7	6	7	6	4	6	6	1	5	5	5	4	4	5	5	4	5	5	3	5	2	5	5	4	4	3	5	1	3	6	7	6	3	4	2	4	4	5	4	4	3	5	2
97	49	2	1	6	5	5	3	6	6	5	4	5	6	3	5	4	5	5	5	5	4	4	4	5	3	5	4	4	4	4	4	2	4	1	3	6	5	6	3	4	4	2	4	4	4	4	1	3	1
98	28	1	1	5	5	4	5	4	6	4	6	4	5	5	5	3	4	3	4	4	4	4	3	3	4	4	3	3	3	4	4	2	3	1	3	6	5	4	2	3	3	4	4	4	4	3	4	4	4
99	30	1	1	5	6	4	6	6	6	5	5	6	5	3	5	4	5	5	5	4	4	4	4	4	4	4	4	3	5	5	4	3	4	2	4	6	6	5	3	2	4	4	3	4	5	5	4	4	2
100	55	2	1	6	6	5	6	6	6	6	6	6	6	2	4	4	4	4	4	4	4	4	4	4	4	4	4	4	4	4	4	4	4	5	5	6	6	6	6	5	5	5	5	4	4	5	4	5	1
101	29	1	1	4	5	4	5	4	5	5	5	5	5	5	4	4	4	4	4	4	4	3	4	4	4	4	4	4	4	4	4	3	4	4	4	5	5	5	5	3	4	4	4	3	4	4	4	4	2
102	33	1	4	7	6	3	5	6	4	5	4	7	6	1	4	5	5	5	5	5	4	4	3	4	4	5	4	4	2	4	5	3	4	1	3	7	6	7	2	5	4	4	4	4	5	3	4	4	5
103	28	1	2	5	4	4	4	4	6	4	4	4	4	4	3	3	3	4	3	4	3	3	3	3	3	4	3	4	3	3	3	3	3	3	3	2	4	5	5	2	3	1	3	3	4	3	3	3	2
104	55	1	1	5	5	4	6	5	6	5	6	6	5	6	4	4	5	5	2	5	4	3	4	4	4	5	4	5	5	5	4	4	1	4	4	7	6	6	6	3	2	4	4	3	2	4	2	5	2
105	32	1	4	7	7	7	7	7	6	3	7	7	6	2	4	5	4	5	4	5	4	4	5	5	5	4	3	4	4	4	4	1	4	2	4	5	6	6	3	4	3	3	5	5	4	4	5	4	2
106	30	1	4	6	6	6	6	6	6	7	6	6	6	1	4	4	4	4	5	4	4	3	5	3	5	5	5	5	1	4	4	2	5	2	4	7	6	7	2	4	4	4	4	4	4	4	4	4	4
107	40	2	4	6	4	6	5	5	5	6	4	5	5	2	2	3	5	3	4	3	4	3	4	4	4	3	4	4	2	4	4	1	4	1	4	5	6	7	2	4	5	4	3	4	4	4	4	3	4
108	35	1	4	5	7	4	6	6	7	4	2	6	7	3	5	5	4	5	5	5	4	4	3	4	4	4	2	3	1	4	4	3	4	1	4	6	6	7	2	4	4	4	4	4	5	3	4	3	4
109	36	2	4	6	6	5	6	5	5	5	6	5	6	3	4	4	5	4	5	5	5	4	5	4	5	5	4	4	2	4	5	1	4	2	5	7	6	5	2	4	2	4	5	4	5	5	4	5	5
110	37	2	4	6	5	6	6	5	7	7	2	6	5	1	4	3	5	4	4	5	5	4	5	5	4	5	3	5	3	4	4	2	5	1	4	5	6	5	1	3	5	4	4	3	4	4	3	4	3
111	37	2	4	7	7	5	6	6	5	7	2	3	6	3	4	4	4	4	4	5	5	4	5	5	4	5	5	4	1	4	5	1	4	2	5	4	5	6	1	5	5	5	4	5	4	4	5	4	5
112	41	1	1	7	6	7	6	6	7	7	5	6	6	7	5	5	5	5	5	5	4	4	5	5	5	5	4	4	5	5	5	4	4	4	5	6	6	6	6	4	4	4	4	5	5	4	4	5	2
113	36	1	1	7	7	7	7	7	6	7	6	4	4	7	5	3	5	5	5	5	5	5	5	5	5	5	2	5	4	5	5	5	5	5	5	6	6	7	7	2	2	2	1	5	5	3	5	3	1
114	43	1	4	7	6	7	7	7	7	7	6	6	7	1	4	5	5	5	4	4	5	5	5	4	1	5	5	4	5	5	1	2	5	1	5	6	7	6	1	5	4	4	4	5	5	4	4	5	1
115	30	1	4	5	6	5	5	6	6	6	5	6	5	2	4	5	4	4	4	5	4	4	4	4	5	5	4	4	2	4	4	2	4	2	4	6	6	5	2	4	4	4	4	4	4	4	4	4	4
116	37	2	1	3	4	4	5	3	6	6	5	6	6	6	5	4	5	5	4	5	4	4	4	3	3	4	4	4	4	4	4	4	3	4	4	6	5	6	5	4	2	2	2	4	2	5	4	5	2
117	52	1	1	6	5	5	6	6	7	6	4	6	5	3	4	4	5	4	4	4	4	4	4	4	3	4	3	4	4	4	4	2	3	2	1	6	6	6	4	2	2	5	2	3	4	5	4	4	1
118	51	1	1	5	5	4	5	5	6	6	5	6	6	2	4	4	4	4	4	4	4	4	4	4	4	4	4	4	4	4	4	3	3	2	4	5	5	5	3	3	2	4	2	3	3	4	4	3	2
119	45	1	1	6	6	6	7	6	7	6	6	7	6	2	5	4	5	5	4	5	4	4	4	4	4	5	4	4	2	5	4	5	4	4	4	7	7	7	6	3	4	3	4	5	4	4	4	3	2
120	49	1	1	5	6	5	6	4	6	6	4	5	5	4	4	4	4	4	4	4	4	4	4	4	4	4	4	4	3	4	4	4	4	3	3	6	6	6	4	4	4	4	4	4	4	4	4	4	2
121	32	1	4	6	6	6	5	6	6	6	6	5	6	2	4	4	4	5	4	5	4	5	5	4	4	5	4	4	2	5	4	2	4	2	4	5	6	5	2	2	2	4	2	2	4	2	4	2	3
122	30	1	4	6	5	5	5	5	6	6	5	5	6	2	4	5	4	5	5	4	4	4	4	4	4	4	4	5	2	4	4	2	4	3	4	5	5	5	3	4	4	4	4	4	4	4	4	4	4
123	30	1	4	5	5	5	6	5	5	6	5	5	5	5	4	4	4	4	5	4	4	4	4	4	4	4	4	4	4	4	4	4	4	2	4	5	5	5	7	3	2	2	3	3	3	3	2	3	2
124	37	1	1	2	3	2	3	2	5	5	2	3	3	4	4	4	4	4	3	4	3	2	4	3	3	4	4	4	4	3	3	2	1	2	2	3	3	4	5	5	4	4	5	4	5	5	5	5	1
125	33	1	4	6	7	7	5	5	6	6	6	5	6	2	4	4	5	4	5	5	5	5	4	4	5	5	4	4	2	5	5	1	4	2	5	6	7	5	2	5	4	4	4	4	5	5	4	4	4
126	49	2	1	5	3	6	6	4	6	5	5	6	5	4	5	4	5	3	2	4	4	3	3	4	3	4	3	3	2	4	3	1	4	2	3	5	3	4	3	4	4	3	3	3	4	4	2	3	1
127	30	1	4	6	4	5	4	4	6	5	7	4	5	2	3	4	5	4	5	3	5	3	4	3	4	5	3	5	1	4	3	1	3	3	3	4	6	4	1	4	3	3	3	3	5	3	4	4	4
128	34	2	1	5	5	5	6	6	5	5	5	6	4	2	4	4	3	4	4	4	4	4	4	4	4	4	4	3	2	4	4	2	4	2	4	5	5	5	2	3	4	3	3	4	4	4	4	3	4
129	47	2	2	7	6	6	6	6	6	6	6	7	6	3	5	4	5	4	4	5	4	4	4	4	4	4	4	5	4	4	4	4	3	4	3	6	6	6	4	4	3	1	4	4	4	4	4	3	1
130	35	1	7	5	5	6	5	5	7	5	6	6	6	5	5	4	5	4	4	4	4	4	5	4	3	4	2	4	4	4	4	3	3	3	3	6	6	6	6	4	3	5	4	3	4	5	5	5	1
131	52	2	1	6	6	7	6	5	7	6	6	6	6	7	5	5	5	5	4	5	4	4	4	4	5	5	5	4	5	5	5	4	4	5	4	6	6	6	5	4	2	4	4	4	2	5	2	5	2
132	26	1	1	7	7	4	6	6	7	7	6	6	7	4	5	5	5	5	4	5	5	4	3	5	5	5	4	5	5	5	5	1	5	3	4	7	6	7	7	5	4	4	4	5	3	5	1	4	1
133	30	1	1	6	6	4	6	4	6	5	5	4	6	4	3	5	3	5	4	5	3	3	4	5	3	4	4	4	2	5	3	3	4	1	3	6	4	6	3	3	4	4	4	5	3	4	3	4	3
134	23	2	2	5	6	2	5	5	7	6	6	6	6	3	5	5	5	5	4	5	5	3	4	4	4	5	4	5	5	4	3	2	4	4	2	7	6	7	7	4	2	4	4	4	2	5	5	5	1
135	46	2	1	7	7	7	7	7	7	7	7	7	7	7	5	5	5	5	3	5	5	5	5	5	5	5	5	5	5	5	5	5	5	5	5	7	7	7	7	5	5	5	5	5	5	5	4	5	1
136	44	2	1	6	6	5	6	6	7	7	7	5	6	7	5	4	5	5	5	4	4	4	5	4	5	3	5	5	5	5	4	4	5	3	5	6	6	6	6	4	3	4	4	4	2	5	4	5	1
137	30	1	4	6	7	6	6	6	6	6	2	6	6	1	5	5	5	4	4	5	4	4	4	5	4	4	2	5	4	4	5	2	4	2	4	6	6	6	2	1	1	4	3	4	4	4	4	1	1
138	29	1	1	6	5	6	7	7	5	6	6	5	7	1	4	5	5	4	4	5	4	4	5	4	4	5	4	4	2	4	4	1	4	2	5	7	6	5	2	4	4	4	5	4	5	4	5	5	2
139	30	1	4	6	5	5	5	6	5	6	3	6	5	2	4	5	4	4	4	4	4	4	4	5	4	5	4	5	2	5	4	2	4	3	4	6	7	6	1	4	4	4	4	4	3	3	4	4	1
140	52	1	1	7	7	7	7	7	7	7	7	7	7	7	5	5	5	5	5	5	5	5	5	5	5	5	5	5	5	5	5	5	5	5	5	7	7	7	7	5	5	5	5	5	5	5	5	5	1
141	30	1	1	6	7	6	7	6	7	6	5	6	7	2	5	5	4	5	4	4	4	5	5	5	4	4	5	4	1	4	5	1	4	2	5	7	6	6	1	5	5	4	4	5	4	4	5	4	5
142	37	2	4	4	5	6	4	7	5	5	6	7	5	1	3	5	3	3	4	5	5	4	3	3	4	4	4	4	1	4	4	3	4	1	4	4	6	7	3	4	4	4	3	5	3	4	5	5	4
143	32	1	4	6	7	6	7	7	5	5	6	6	7	2	5	4	5	4	5	3	5	4	4	4	5	4	4	5	2	3	4	1	4	2	5	6	7	5	2	4	4	4	5	5	4	4	4	5	5
144	30	1	4	7	6	4	4	6	5	6	7	6	5	3	5	3	4	5	3	4	4	4	5	4	4	4	3	3	1	5	4	2	5	3	4	7	6	5	4	4	4	5	5	4	3	5	4	3	3
145	30	1	4	7	6	4	4	6	4	6	5	7	6	1	4	3	4	5	4	3	3	4	3	2	4	5	3	4	1	4	5	1	4	3	4	5	7	6	5	3	5	5	4	3	4	4	5	4	4
146	37	2	1	7	7	7	7	7	7	7	7	7	7	7	5	5	5	5	5	5	5	5	5	5	5	5	5	5	5	5	5	5	5	5	5	7	7	7	7	5	5	5	5	5	5	5	5	5	1
147	45	1	1	6	6	6	7	6	7	6	7	7	7	1	5	4	5	5	5	5	5	4	5	4	5	5	5	4	5	5	4	4	4	5	4	7	7	7	7	4	4	4	4	2	4	4	2	5	1
148	30	1	1	5	5	3	5	2	7	7	5	6	6	7	5	5	5	5	4	5	4	4	4	3	4	4	4	1	5	4	5	4	2	2	2	6	6	7	6	4	5	5	5	5	4	4	3	5	1
149	31	1	4	7	6	6	5	5	6	6	6	7	5	1	5	4	5	5	4	4	4	4	5	4	5	4	4	5	2	4	5	1	4	2	5	6	7	5	2	4	4	4	5	4	5	5	4	5	5
150	32	1	4	5	6	7	7	5	7	6	5	6	6	1	5	3	4	5	3	4	4	5	4	4	3	5	4	4	1	4	4	2	4	1	5	7	7	6	2	5	4	5	4	5	4	5	5	5	5
151	38	2	1	6	6	2	5	2	5	5	7	6	7	1	4	3	3	2	3	3	4	4	5	4	4	3	2	3	4	3	4	2	4	1	3	4	4	4	4	5	5	5	5	5	5	5	3	5	1
152	23	2	4	4	5	4	5	4	4	5	5	5	4	3	3	3	3	3	3	3	4	3	3	3	3	3	4	4	3	4	3	3	3	3	3	4	4	4	4	3	3	3	3	3	3	3	3	4	1
153	40	1	4	5	5	6	7	6	6	6	5	6	7	2	4	5	5	4	4	5	4	4	5	4	5	5	4	4	2	4	5	1	4	2	4	7	6	5	2	5	4	4	4	4	5	4	5	4	5
154	43	1	1	4	3	3	4	5	4	3	3	4	4	3	3	4	3	2	2	3	3	2	4	3	2	4	4	4	2	3	2	2	3	2	3	3	3	4	3	4	4	3	3	5	4	3	3	4	1
155	38	1	1	5	5	4	4	4	4	4	5	4	4	4	3	3	3	3	3	4	2	4	3	3	3	3	3	4	4	3	3	3	2	3	3	4	4	3	5	2	3	3	2	2	3	3	3	3	1
156	34	2	4	5	5	6	6	6	7	5	5	6	5	1	4	4	5	4	3	5	5	4	4	4	5	5	4	4	2	5	4	1	4	2	5	6	7	6	3	5	4	4	4	4	5	5	4	4	3
157	33	1	1	6	7	6	7	5	7	7	7	6	7	7	5	4	5	5	4	5	3	4	4	3	5	3	1	5	5	4	4	4	2	5	4	7	7	7	7	4	4	2	5	4	3	5	4	5	1
158	38	1	4	5	5	5	6	6	6	5	5	7	6	1	4	5	5	4	5	4	5	4	5	4	4	5	4	5	2	4	4	1	4	2	5	6	7	6	3	5	5	5	5	4	4	5	4	4	4
159	30	1	4	5	7	5	5	4	5	6	6	5	6	2	4	4	5	4	5	3	3	4	3	4	3	5	4	4	2	4	5	1	4	2	4	6	7	6	3	4	4	4	3	4	5	5	4	5	3
160	59	2	1	6	6	5	6	5	6	6	6	6	6	6	4	4	4	4	4	4	4	4	4	4	4	4	4	4	4	4	4	4	4	4	4	6	6	6	7	5	4	5	5	4	5	5	5	5	1
161	37	2	2	6	6	6	6	6	6	6	6	6	6	6	4	4	4	4	3	4	4	4	4	4	4	4	4	4	4	4	4	4	3	4	4	6	6	6	6	4	1	4	4	4	1	4	1	5	1
162	27	1	1	7	7	7	7	7	7	7	7	7	7	7	5	5	5	5	5	5	5	5	5	5	5	5	5	5	5	5	5	4	4	5	5	7	7	7	7	4	4	5	4	5	5	5	2	5	1
163	40	2	1	6	6	5	4	5	4	5	6	5	4	3	5	4	4	4	4	5	4	4	3	5	3	5	3	3	2	4	5	3	4	2	4	4	6	5	4	4	4	2	4	3	3	3	2	4	2
164	32	1	1	6	6	4	6	4	7	7	7	6	7	3	5	5	5	5	4	5	3	3	5	3	5	4	4	5	5	4	5	2	3	5	4	7	7	7	6	5	3	4	3	4	2	5	3	4	1
165	26	1	2	2	3	2	3	3	7	7	5	7	7	7	5	5	5	5	4	5	2	2	4	2	2	4	5	4	5	4	5	5	5	5	5	7	7	6	6	2	1	1	2	3	1	2	2	4	2
166	23	3	1	2	2	1	2	1	4	5	3	4	5	5	3	3	4	3	3	3	1	1	2	1	1	2	2	2	3	2	2	5	1	3	2	2	2	3	2	2	1	2	2	1	2	3	2	4	1
167	29	1	1	5	5	4	5	6	5	4	5	6	5	2	4	4	3	4	3	3	3	4	3	4	3	5	4	4	4	5	3	1	4	2	3	6	5	3	3	3	4	4	4	4	5	3	4	4	3
168	44	1	2	5	5	5	5	5	5	6	4	4	5	2	4	4	4	4	4	4	3	3	4	3	3	3	3	3	2	4	4	3	3	2	3	5	5	5	4	3	3	1	3	4	3	4	4	4	1
169	26	2	1	5	5	4	5	4	5	4	4	5	6	4	4	4	3	3	3	3	4	4	3	4	4	4	4	4	2	4	3	3	4	2	3	6	5	6	3	4	4	4	3	4	3	3	3	3	3
170	31	1	4	5	6	5	5	5	6	6	6	6	6	7	5	5	5	5	5	5	4	4	5	4	4	4	1	4	5	5	5	3	3	5	3	7	7	6	6	4	3	3	4	4	3	4	4	4	1
171	31	2	1	4	4	2	6	3	6	5	6	5	5	6	5	4	5	4	5	5	3	2	4	3	3	3	4	4	4	4	4	2	3	4	3	6	7	6	6	3	2	1	3	3	1	5	4	5	1
172	30	1	1	7	6	7	6	5	6	6	6	5	6	1	5	5	4	5	4	5	5	4	3	4	4	4	4	4	3	4	4	2	4	1	5	5	6	7	2	5	4	4	4	5	5	4	3	4	3
173	39	1	1	5	4	2	5	2	6	6	2	4	6	6	4	4	4	3	3	4	4	3	4	3	4	2	4	5	4	4	3	4	3	4	5	6	5	5	6	3	2	1	3	2	3	4	3	4	2
174	39	1	3	6	7	4	7	5	7	6	4	6	6	2	4	4	4	5	5	4	4	4	4	4	4	4	4	4	4	5	4	4	4	4	4	6	6	6	7	4	4	4	4	5	4	5	4	4	1
175	30	2	2	5	5	5	5	4	5	3	5	5	4	3	4	3	4	4	4	5	3	3	4	4	3	4	3	4	3	4	3	2	3	2	3	4	5	5	6	3	5	2	3	3	4	4	3	3	3
176	35	1	1	4	6	5	4	5	4	3	3	4	5	3	3	4	3	5	4	4	4	3	4	3	3	4	2	2	2	5	5	3	2	2	3	6	5	3	3	3	3	2	4	3	2	4	3	4	4
177	30	1	4	6	6	6	6	6	6	6	2	2	6	2	5	5	4	5	4	5	5	4	4	4	2	5	4	5	5	4	5	4	5	2	2	6	6	6	2	4	4	4	4	4	4	4	4	1	1
178	30	1	4	6	6	2	6	6	6	6	2	2	6	2	5	4	4	5	4	5	5	4	4	4	4	5	2	5	4	4	4	4	5	2	2	6	6	6	2	4	2	4	4	4	4	4	2	1	1
179	54	2	1	5	6	5	6	5	7	7	7	6	6	7	5	5	5	5	5	5	4	4	5	4	4	4	4	5	5	5	5	4	3	4	5	6	6	6	6	4	4	4	4	3	5	5	2	5	1
180	26	1	1	4	4	5	6	5	5	4	5	4	4	4	4	2	4	2	4	4	4	3	3	3	3	3	3	3	3	4	4	3	4	3	4	5	4	5	3	4	4	3	3	3	4	2	3	3	2
181	46	1	1	3	6	1	5	3	5	5	5	5	6	5	5	3	4	3	4	4	3	4	4	3	2	4	4	4	2	5	2	3	3	4	1	2	3	3	1	4	5	5	4	4	4	4	5	4	1
182	40	2	2	6	6	6	6	6	6	6	6	6	6	6	4	5	4	4	5	4	4	4	5	4	4	4	4	4	4	4	4	4	4	4	4	7	7	7	7	5	4	3	5	4	4	5	3	4	1
183	30	2	1	7	6	6	7	7	7	7	7	7	6	4	5	5	5	5	5	5	5	4	5	5	4	5	4	5	5	5	5	4	4	2	4	7	7	6	7	5	4	1	5	5	5	5	1	5	1
184	47	2	1	5	4	5	3	3	6	5	4	4	5	3	3	3	3	4	3	3	3	3	3	4	3	4	3	3	2	4	3	3	2	2	3	5	5	4	4	3	3	3	3	3	3	3	4	4	4
185	47	1	1	4	3	3	3	4	6	4	4	3	6	3	3	3	3	3	3	3	3	3	3	4	2	4	2	4	3	4	3	4	2	2	3	4	4	3	5	4	4	3	3	4	3	4	4	4	2
186	34	1	2	6	7	7	6	5	7	7	7	6	6	7	5	5	5	5	5	5	3	3	4	3	4	3	4	4	5	4	4	5	3	5	4	6	6	6	6	4	3	2	4	4	2	5	2	5	2
187	30	1	4	5	7	7	7	7	6	5	4	6	5	4	4	4	5	3	3	5	5	4	5	4	5	5	4	3	3	4	5	1	3	2	5	7	6	7	3	4	3	3	5	4	5	5	4	5	5
188	32	1	4	6	7	5	6	6	6	6	6	6	6	3	4	4	4	4	4	5	5	4	4	5	4	5	4	4	2	5	4	4	4	4	5	6	6	6	6	4	4	4	4	4	4	4	2	4	1
189	33	1	4	5	5	7	7	6	7	6	6	6	6	2	4	4	5	5	3	5	4	4	4	4	5	4	4	4	2	3	4	1	4	2	4	5	6	7	2	4	4	4	5	4	5	4	5	5	1
190	30	1	4	7	6	6	5	4	6	6	6	7	5	1	5	4	4	4	5	5	5	3	4	4	5	5	5	4	3	4	5	2	5	2	5	6	5	7	2	3	4	4	5	4	5	5	3	4	4
191	36	1	1	6	7	6	7	6	7	7	7	6	7	7	5	5	5	5	5	5	5	4	5	4	4	4	5	5	5	5	5	4	3	5	4	7	7	7	7	4	3	4	4	3	4	5	5	5	1
192	24	1	2	6	5	4	5	5	6	7	6	5	6	4	3	4	5	4	5	4	5	4	4	4	3	4	4	5	2	5	4	2	5	3	4	6	5	6	1	3	5	4	5	3	4	4	3	4	3
193	33	1	1	5	5	5	5	4	6	6	7	5	5	6	5	4	4	4	3	4	3	3	4	3	3	4	4	4	4	4	4	4	3	4	4	6	6	6	6	3	4	2	4	2	1	5	3	4	1
194	34	1	4	7	7	6	5	6	7	7	7	6	5	1	5	5	4	5	4	4	5	4	5	5	4	4	5	5	3	4	4	2	5	1	5	7	6	6	1	4	5	5	5	5	4	5	4	5	5
195	30	1	4	5	5	5	5	6	5	4	4	5	6	2	5	5	4	5	4	4	4	4	5	3	4	5	3	3	1	4	4	2	3	2	5	7	6	5	4	5	3	3	4	5	4	4	5	5	4
196	23	2	4	4	4	5	4	4	5	5	5	5	4	4	4	2	4	3	3	5	4	3	4	4	3	3	4	3	4	3	3	3	4	2	3	4	5	5	2	3	3	3	3	3	4	3	2	4	1
197	34	2	1	6	6	5	7	7	7	6	6	7	7	5	4	4	5	4	5	5	4	4	4	4	4	5	4	4	5	5	4	5	4	4	4	7	6	7	7	4	4	4	4	4	5	5	4	5	1
198	49	2	1	6	6	6	5	5	5	6	5	7	6	1	5	4	3	3	4	5	4	4	3	4	5	5	4	4	2	5	4	1	4	3	4	5	6	5	2	5	4	4	4	5	3	4	5	4	5
199	32	1	4	5	4	3	6	6	7	5	5	5	6	1	4	5	5	4	4	5	3	3	4	3	4	4	4	4	2	5	4	2	3	2	5	7	6	6	3	4	3	2	3	5	4	4	4	3	3
200	30	1	1	7	5	4	6	7	5	5	5	6	6	4	3	5	3	5	3	4	4	4	4	4	4	5	5	4	2	5	5	2	4	3	5	5	6	6	3	4	4	4	3	3	4	5	4	5	4
201	32	1	4	6	4	5	6	3	4	4	5	4	6	3	4	3	3	2	5	5	3	3	4	4	3	4	4	3	4	4	4	2	3	2	3	5	4	6	3	3	3	3	4	4	5	3	3	4	4
202	46	2	1	5	5	6	6	7	6	5	5	6	5	5	3	5	5	5	5	4	4	4	3	4	4	4	4	4	3	4	4	1	4	2	5	4	6	5	1	4	4	4	5	4	5	5	4	5	5
203	30	2	1	5	6	5	6	6	5	5	5	6	3	3	5	3	3	3	3	3	4	4	3	4	5	4	4	4	2	5	4	3	4	2	5	4	6	5	4	4	3	4	2	2	4	3	4	3	3
204	52	1	1	7	6	7	7	6	7	6	6	7	6	7	5	4	5	5	4	5	4	4	5	4	4	4	4	4	5	5	5	5	4	5	4	6	7	6	7	4	4	4	4	4	5	5	4	5	1
205	34	1	4	4	3	6	4	6	4	6	6	5	7	2	4	5	5	5	4	5	4	3	5	3	2	3	3	2	2	4	4	1	3	2	3	4	5	7	3	4	4	4	4	3	5	5	5	5	2
206	34	1	4	5	5	5	4	4	4	5	5	4	4	3	4	4	4	3	4	4	4	4	3	4	3	3	4	4	2	4	3	2	3	3	5	7	5	5	2	3	4	4	4	4	3	3	4	4	4
207	28	1	1	6	7	6	7	7	6	7	7	6	7	6	5	4	5	5	5	5	5	5	4	5	4	3	4	5	5	4	4	4	4	4	4	7	7	7	7	5	4	4	5	5	4	4	5	5	1
208	34	1	3	6	6	6	7	6	7	6	6	7	7	7	4	4	4	4	4	4	5	4	5	5	4	5	5	5	5	4	5	5	4	5	4	7	6	6	6	4	4	2	4	4	4	5	5	5	1
209	32	1	4	5	7	4	6	7	6	5	5	6	7	4	4	4	3	3	4	2	4	4	3	4	5	5	4	3	2	5	5	3	4	2	5	5	7	6	4	4	3	4	5	5	4	4	4	5	4
210	35	1	4	7	6	6	5	4	6	6	7	6	5	1	4	5	5	4	3	5	5	4	3	4	4	3	4	4	3	4	4	2	5	3	4	5	7	5	2	5	4	5	3	4	5	3	4	4	4
211	68	2	1	3	4	4	3	4	6	5	6	7	5	6	4	4	4	4	2	4	3	3	4	3	3	3	4	4	4	4	3	3	2	2	3	4	5	5	2	5	4	5	5	5	5	5	4	5	1
212	49	1	1	4	5	2	4	3	5	4	5	4	4	5	4	4	4	3	3	4	3	4	4	3	3	4	3	4	4	4	4	3	2	4	4	4	4	4	5	3	2	3	3	3	4	4	4	4	1
213	38	1	1	5	6	4	6	6	6	6	6	5	6	5	5	5	5	5	5	5	5	4	5	5	5	4	5	5	5	4	4	4	4	4	5	7	7	7	6	3	2	4	4	5	5	5	5	5	1
214	37	1	1	5	5	6	5	4	5	4	5	4	5	3	3	4	3	4	3	4	4	4	5	4	4	4	4	4	2	4	4	2	3	3	3	5	6	5	3	3	3	4	4	3	4	3	3	3	1
215	37	2	3	6	4	5	7	7	5	5	6	7	5	2	4	5	4	4	4	4	5	4	3	5	4	5	3	5	1	5	3	3	4	1	4	6	7	5	2	5	4	3	4	4	5	4	5	4	2
216	35	2	1	6	6	6	6	6	7	7	6	7	7	6	5	4	5	5	5	5	4	3	4	3	4	4	4	4	4	5	5	2	2	4	3	6	6	6	6	3	2	3	3	2	4	3	4	4	1
217	54	1	1	4	5	3	4	3	5	3	3	3	3	5	3	3	3	2	2	3	2	2	4	2	2	3	2	2	2	3	3	4	2	4	2	3	3	4	2	4	4	4	4	4	5	5	5	5	1
218	59	1	4	6	5	6	5	5	7	6	6	5	7	2	5	4	5	4	4	4	5	4	4	4	5	4	4	4	2	5	5	1	4	2	5	6	5	6	3	4	4	4	5	4	5	5	4	4	5
219	55	1	1	6	6	5	6	6	6	6	5	6	5	2	4	4	4	4	4	4	4	4	4	4	4	4	3	4	3	4	4	3	2	4	4	6	5	6	6	5	4	4	5	4	4	4	4	5	2
220	29	2	4	7	7	7	7	7	7	7	7	6	7	2	5	4	5	5	5	5	4	4	5	5	5	5	5	5	1	5	4	1	5	1	4	7	7	6	1	5	5	5	4	4	5	5	4	5	5
221	39	1	1	7	7	7	7	6	7	7	7	7	7	7	5	5	5	5	5	5	5	5	5	5	5	5	5	5	5	5	5	5	5	5	5	7	7	7	7	5	5	5	5	5	5	5	5	5	1
222	47	1	1	4	4	4	4	5	3	3	4	6	3	5	4	4	2	3	2	4	4	3	4	4	3	2	4	3	3	4	3	1	3	3	3	4	4	3	3	3	2	4	4	3	4	3	2	3	2
223	36	1	1	2	7	1	6	1	6	7	1	6	6	6	5	4	5	4	2	5	3	3	5	4	5	4	5	5	5	4	4	3	1	5	4	7	7	7	7	1	1	2	5	1	1	5	4	5	1
224	45	1	1	5	6	2	6	3	7	6	5	6	6	6	5	4	5	5	4	5	4	4	4	4	4	4	4	4	5	4	4	3	2	4	3	6	6	6	6	3	2	4	4	2	4	4	3	3	2
225	39	2	1	4	5	5	6	5	7	6	6	6	6	6	5	4	5	5	4	4	4	3	4	4	4	4	4	4	4	4	4	4	3	3	4	6	6	6	6	4	2	3	5	2	2	5	3	5	1
226	52	2	1	7	7	6	7	7	6	6	7	6	7	2	4	5	5	5	5	4	5	4	5	4	4	5	4	5	1	5	5	1	4	2	5	7	7	6	1	4	5	4	5	4	4	5	5	5	5
227	36	1	1	7	7	6	7	6	7	7	7	7	7	7	5	5	5	5	5	5	5	5	5	5	5	5	5	5	5	5	5	4	5	5	5	7	7	7	7	5	5	4	5	5	5	4	5	5	1
228	38	1	1	6	7	6	7	6	6	7	7	7	7	7	5	4	4	5	4	5	5	4	5	5	3	5	4	5	5	5	5	4	4	5	5	6	6	6	6	5	5	5	5	4	5	5	1	5	1
229	20	1	1	4	4	4	4	4	4	4	4	4	4	4	3	3	3	3	3	3	3	3	3	3	3	3	3	3	3	3	3	3	3	3	3	4	4	4	4	1	1	1	1	1	1	1	1	1	1
230	38	1	1	7	7	7	6	7	7	7	7	4	6	1	5	5	5	5	5	5	5	5	3	5	4	5	3	4	3	5	4	3	5	1	5	7	7	7	3	5	2	3	5	5	5	5	5	4	4
231	21	2	4	3	6	2	6	4	7	6	6	5	7	4	5	4	5	4	4	5	3	4	5	4	4	4	5	5	5	5	4	2	1	3	3	6	5	6	5	1	1	1	2	4	4	5	3	5	1
232	43	2	1	6	6	5	6	5	6	6	7	6	6	7	4	4	4	5	4	4	4	4	5	4	4	4	4	4	5	4	4	4	4	5	4	6	6	6	6	5	5	5	5	4	4	5	5	5	1
233	47	1	1	7	7	7	4	5	6	5	5	6	4	2	5	3	3	4	3	4	5	4	5	4	4	3	4	3	1	4	5	3	4	2	5	5	6	6	3	4	4	4	4	5	3	4	5	5	5
234	27	1	1	1	7	4	7	1	7	7	7	7	7	7	5	5	5	5	5	5	5	5	5	5	5	5	5	1	5	5	5	3	3	5	5	7	7	7	7	1	1	1	1	1	1	1	1	5	1
235	41	1	4	7	7	5	7	6	7	7	4	7	7	4	5	5	5	5	5	5	5	5	5	5	5	5	5	3	4	5	5	4	4	3	4	6	6	6	6	4	4	4	4	3	4	4	4	4	1
236	32	1	1	5	5	5	5	5	5	5	5	5	4	3	4	4	4	4	4	4	4	4	4	4	4	4	4	4	2	4	4	3	3	2	4	5	5	5	4	4	4	4	4	4	4	4	4	3	1
237	33	1	1	6	6	6	6	6	6	6	6	6	6	2	4	4	4	4	4	4	4	4	4	4	4	3	4	4	4	4	4	4	2	4	4	6	6	6	6	4	4	4	4	4	4	4	4	4	1
238	25	1	1	3	6	4	6	6	5	7	3	5	6	4	4	4	4	5	4	5	4	4	3	3	3	5	2	4	2	4	5	1	4	2	3	5	4	7	3	5	3	4	3	5	5	4	2	4	4
239	22	1	2	5	6	6	6	6	6	6	6	4	6	6	4	4	4	4	3	4	4	3	4	4	4	4	4	4	4	4	4	4	3	4	4	6	5	6	5	4	3	2	4	3	3	4	1	4	1
240	47	2	1	5	4	4	4	4	5	3	3	4	5	3	3	3	2	3	3	2	2	3	4	2	4	4	3	3	3	3	2	2	3	3	4	5	4	5	4	3	3	3	4	3	4	4	3	4	4
241	40	2	1	3	4	4	6	5	6	5	5	5	3	3	4	2	3	4	3	4	4	4	3	4	3	3	4	5	2	4	3	3	4	2	3	5	3	4	3	2	4	4	3	1	3	2	3	3	4
242	30	1	4	6	5	6	6	6	7	1	7	7	7	7	5	4	5	4	4	5	4	5	5	5	4	5	3	3	5	5	4	5	4	5	5	6	6	6	6	5	5	1	5	5	4	5	5	5	2
243	27	1	3	5	6	2	6	4	6	5	6	5	5	6	4	4	4	3	4	3	3	3	4	3	3	4	2	4	5	4	4	2	2	5	4	4	5	5	4	4	2	4	3	3	1	5	4	5	1
244	47	2	1	3	3	5	5	4	5	3	4	5	4	4	3	3	4	3	4	4	2	3	4	3	4	4	3	3	3	3	4	2	3	3	4	3	5	6	4	3	3	3	4	3	4	4	3	4	4
245	40	2	1	7	7	4	7	7	7	4	4	5	5	1	5	5	5	5	5	5	5	5	4	5	5	5	5	3	3	5	5	4	5	1	5	6	6	6	2	5	5	4	5	5	5	5	5	5	1
246	47	1	1	5	5	6	4	7	6	5	7	6	5	2	4	4	3	5	3	5	4	4	5	4	5	3	4	4	2	4	3	3	4	2	5	4	7	5	2	4	4	4	5	4	3	5	4	3	5
247	47	2	1	6	6	1	6	7	7	5	1	1	1	2	2	5	5	5	2	3	5	5	1	4	5	5	1	2	1	1	3	3	4	1	5	7	7	7	1	4	1	4	4	1	1	5	1	5	1
248	47	2	1	7	4	4	7	6	4	7	5	4	4	6	5	4	1	5	2	3	5	2	2	2	5	5	1	4	4	5	5	1	5	2	4	6	6	6	2	5	1	5	5	3	5	3	3	1	5
249	36	1	1	3	5	4	5	4	6	6	4	4	4	6	4	3	4	4	4	4	3	4	4	4	3	4	4	5	5	5	4	2	3	4	2	6	6	6	7	2	3	1	1	3	2	3	3	1	2
250	27	1	4	5	5	6	6	5	5	5	6	6	7	6	4	5	5	5	5	5	5	4	5	5	5	4	4	4	2	4	4	5	2	4	4	6	6	6	4	4	4	4	5	4	5	4	2	4	1
251	35	2	1	4	4	4	4	5	4	5	5	6	5	5	3	2	4	3	4	4	4	2	3	3	3	4	3	2	3	4	4	2	3	3	3	5	4	5	2	3	4	3	2	3	3	4	3	4	2
252	34	2	1	5	5	5	7	5	6	5	3	6	7	6	3	4	3	3	3	4	4	4	5	4	4	4	4	5	4	4	3	3	3	4	1	3	4	4	2	3	3	4	5	3	5	4	5	5	1
253	30	1	4	6	7	7	6	6	5	7	7	6	6	1	4	5	5	5	5	5	5	5	4	4	5	5	5	5	2	4	4	2	3	1	3	6	5	7	4	5	5	4	5	5	5	5	4	2	3
254	38	2	1	3	6	7	5	5	4	2	3	5	1	4	5	3	4	4	4	2	1	3	2	1	2	3	2	1	1	5	1	1	3	3	2	3	5	4	4	5	3	4	1	3	3	5	1	4	3
255	41	1	3	5	5	5	5	4	5	5	6	6	4	2	4	3	3	5	4	5	4	4	3	3	4	4	4	4	3	4	5	3	4	2	3	5	4	5	4	4	3	1	3	2	3	4	4	3	2
256	49	2	1	2	3	1	1	5	3	2	2	3	5	1	4	4	4	1	2	4	1	1	2	2	2	2	1	1	1	1	4	1	1	2	1	1	2	2	1	4	1	4	4	1	2	5	1	5	1
257	36	1	1	7	7	6	7	7	7	7	7	7	7	7	5	5	5	5	5	5	5	5	5	5	5	5	5	5	1	5	5	4	4	4	4	7	7	7	1	5	4	4	5	3	4	5	5	4	1
258	33	1	4	1	1	1	1	1	7	7	1	1	1	7	5	5	5	5	1	5	5	4	4	1	5	5	5	4	1	4	4	4	2	4	2	6	6	4	2	2	1	2	4	2	2	5	5	4	4
259	36	1	3	2	2	2	4	4	3	6	3	2	3	5	3	3	4	3	4	4	2	2	1	2	2	1	3	2	4	2	2	1	1	2	1	3	2	2	2	4	3	3	5	1	1	5	3	5	1
260	31	1	1	6	6	6	7	7	6	6	6	7	7	2	4	4	4	4	4	4	4	4	4	4	4	4	2	4	4	5	4	4	4	4	4	6	6	6	6	4	2	2	4	4	3	4	5	5	1
261	29	2	1	6	5	6	6	6	6	6	5	6	6	7	4	4	4	4	4	4	4	4	4	4	4	4	4	4	5	4	4	4	4	4	4	6	6	6	6	4	4	4	4	4	4	4	4	4	1
262	37	1	1	4	6	3	6	3	7	6	6	6	7	7	5	5	5	5	5	5	4	3	5	4	4	4	5	5	5	5	5	4	3	5	5	6	6	5	6	5	4	3	5	4	4	5	4	5	1
263	28	1	5	6	5	5	5	5	6	4	5	4	5	3	4	4	4	4	4	5	3	4	4	4	5	4	3	4	2	5	4	3	4	2	5	5	6	5	4	4	4	4	4	3	4	4	3	4	2
264	29	2	1	5	6	6	5	6	5	6	5	6	5	2	5	4	5	5	4	5	4	4	4	5	4	4	4	5	2	5	4	1	5	2	5	5	6	7	3	4	5	4	5	4	4	5	4	5	3
265	47	2	4	4	4	5	6	5	7	7	5	6	4	7	4	5	5	5	5	5	3	3	4	4	3	5	4	4	5	5	4	5	5	5	5	5	4	4	7	5	4	5	4	4	5	3	4	5	2
266	29	1	1	4	4	5	5	5	4	4	4	5	4	3	3	3	4	3	4	4	4	3	3	3	4	4	3	3	3	4	4	2	3	3	4	5	6	5	4	3	3	3	4	3	4	4	3	4	4
267	34	1	3	5	5	5	4	4	5	5	5	4	5	3	3	4	3	4	3	3	4	3	3	4	4	4	4	4	3	4	3	3	4	3	4	4	3	4	3	4	4	3	3	2	3	3	3	4	4
268	30	1	1	5	6	3	5	3	6	6	5	6	6	6	4	4	5	4	3	4	4	3	4	4	3	3	4	5	4	4	4	3	2	4	4	5	6	5	5	2	4	2	2	4	4	5	5	5	1
269	33	1	1	6	6	5	5	4	6	7	6	5	6	6	4	4	4	4	3	4	3	4	4	4	3	4	4	4	4	4	4	4	4	4	4	5	6	5	6	4	5	5	5	5	4	5	5	5	1
270	37	1	1	6	5	5	6	6	6	6	5	5	5	6	4	4	4	4	4	4	4	4	4	4	4	4	4	4	4	4	4	4	4	4	4	6	6	6	6	4	4	4	4	4	4	4	4	4	2
271	56	2	1	6	6	6	6	7	7	6	7	5	7	6	5	5	4	5	4	5	5	4	4	5	4	4	4	5	5	5	4	5	4	5	5	6	7	6	5	4	3	3	4	5	4	5	4	4	1
272	54	1	1	4	5	2	7	5	3	5	5	6	5	6	4	4	5	2	4	2	4	4	3	3	4	4	3	4	4	4	2	1	4	3	4	5	7	6	6	4	3	4	4	5	4	3	4	5	1
273	47	2	1	5	6	7	6	7	5	7	6	4	6	6	5	5	4	4	5	5	5	4	5	4	5	4	5	4	4	4	4	4	4	2	5	5	7	7	6	5	3	4	4	5	4	4	4	4	1
274	43	1	1	5	5	1	5	4	5	2	3	3	3	1	2	1	3	1	1	2	3	3	2	3	2	3	2	4	2	3	3	1	1	1	1	2	1	2	2	3	3	4	4	5	5	5	5	5	1
275	56	1	1	4	4	4	6	5	4	5	4	5	5	2	4	3	3	3	4	4	3	4	4	3	4	3	3	3	2	4	4	1	4	2	3	6	5	6	3	3	3	3	3	3	4	4	4	4	4
276	32	1	4	1	3	4	2	2	4	1	1	2	3	4	3	1	2	3	2	2	4	1	2	1	2	1	1	1	3	3	3	4	1	3	2	4	3	3	6	3	1	1	4	3	2	1	3	2	3
277	28	1	4	5	5	3	5	3	5	4	3	5	5	6	4	3	4	4	2	4	2	2	3	2	4	3	4	4	4	3	3	2	2	5	3	4	6	5	4	2	1	2	3	3	4	4	1	4	1
278	25	1	1	7	6	5	7	5	6	6	5	7	6	3	3	4	3	5	3	5	3	4	3	4	5	4	5	4	2	5	3	1	4	3	4	7	6	5	1	5	4	5	4	3	5	4	5	4	4
279	31	1	1	6	7	5	7	7	6	6	6	7	6	2	4	4	5	5	5	4	4	4	5	4	4	4	4	5	5	5	4	3	2	3	3	6	6	5	6	4	4	4	5	4	4	4	4	4	1
280	31	1	4	5	6	6	7	6	6	7	6	6	6	6	5	3	4	4	4	4	4	5	4	5	5	5	4	4	2	4	4	4	5	4	5	7	7	7	7	4	4	4	5	5	4	5	5	5	1
281	37	2	5	5	6	6	6	5	5	6	6	5	5	5	4	4	4	4	4	4	4	4	4	4	4	4	2	4	5	4	4	3	2	5	4	5	5	6	5	4	4	4	4	4	4	5	5	5	1
282	34	1	1	5	5	2	6	2	5	6	6	5	6	6	5	4	4	4	4	5	4	3	4	4	4	3	4	4	4	4	4	4	3	4	4	5	6	5	6	4	5	1	5	4	4	5	1	5	2
283	24	2	1	5	5	5	6	5	6	6	5	5	5	6	4	4	4	4	4	4	4	3	4	4	4	4	4	4	4	4	4	3	3	4	4	5	6	5	5	4	4	4	4	4	4	4	4	4	1
284	33	1	3	5	6	7	7	4	6	6	7	6	6	7	5	4	4	5	4	5	4	4	5	4	5	4	5	5	5	5	4	3	3	4	5	7	7	7	7	4	2	1	4	4	2	5	4	5	1
285	56	2	1	5	5	5	5	5	5	5	5	5	5	6	4	4	4	4	4	4	4	4	4	4	4	4	4	4	4	4	4	5	4	5	4	6	5	6	5	4	4	4	4	5	4	5	5	5	2
286	36	2	1	6	6	6	6	4	6	6	6	6	6	6	4	4	4	4	4	4	4	4	4	4	4	4	4	4	2	4	4	4	4	4	4	6	6	6	6	4	4	4	4	3	4	3	3	3	2
287	30	1	1	7	7	7	7	7	7	7	7	7	7	7	5	5	5	5	5	5	5	5	5	5	5	5	5	5	5	5	5	5	5	5	5	7	7	7	7	5	5	5	5	5	5	5	5	5	1
288	31	1	1	4	5	4	6	3	6	6	6	6	6	5	4	4	4	4	4	4	4	3	4	4	4	4	4	4	4	4	4	2	4	4	4	6	6	6	6	3	1	1	2	2	2	4	3	2	2
289	37	2	1	7	7	7	7	7	7	7	7	7	7	7	5	5	5	5	5	5	5	5	5	5	5	5	5	5	5	5	5	5	5	5	5	7	7	7	7	5	5	4	5	5	5	5	5	5	1
290	37	1	1	6	6	4	6	4	6	6	6	6	6	6	4	3	4	4	3	4	3	3	4	4	4	4	4	4	4	4	4	3	1	4	3	7	7	7	7	5	4	5	5	4	4	5	3	5	1
291	29	1	1	6	7	6	6	6	7	7	6	5	5	6	5	5	5	5	4	5	4	4	4	5	4	4	4	4	5	5	4	4	4	5	4	6	6	6	6	5	4	5	5	4	5	5	4	4	1
292	39	1	1	6	6	6	6	6	6	6	5	6	6	2	4	4	4	4	4	5	4	4	4	4	4	4	3	4	2	4	4	2	4	2	4	5	5	5	4	4	4	4	4	4	4	4	4	4	1
293	28	2	1	6	5	7	7	6	5	6	5	7	5	4	4	4	5	5	4	5	4	3	4	4	5	4	2	4	5	3	5	5	4	5	5	7	3	6	2	5	4	3	1	5	4	2	3	4	1
294	27	1	2	6	6	6	7	5	7	7	6	7	7	7	5	5	5	5	5	5	4	4	4	4	4	5	4	4	5	5	5	5	3	5	5	6	7	6	7	5	5	4	5	4	3	5	5	5	2
295	32	1	1	5	6	4	4	2	7	6	6	6	6	6	5	4	5	5	4	5	3	3	5	3	3	4	4	5	5	4	5	5	3	4	4	7	6	6	7	4	4	5	5	1	3	5	5	5	1
296	33	1	1	7	7	5	7	7	7	7	7	7	7	7	5	5	5	5	5	5	5	5	5	5	5	5	5	5	5	5	5	3	2	4	4	7	7	7	6	4	4	4	4	5	4	4	5	5	1
297	28	1	4	3	6	4	6	4	5	3	5	5	5	5	5	4	5	5	5	5	4	4	3	4	4	3	2	2	1	3	3	3	2	4	2	5	5	7	5	5	3	4	5	4	4	4	4	2	1
298	31	2	1	4	6	4	7	5	5	7	5	5	6	7	5	4	4	4	5	5	5	4	5	4	5	3	5	4	5	4	4	5	4	5	4	5	4	7	7	5	4	5	4	3	4	4	4	5	1
299	24	1	1	2	3	2	3	2	6	5	3	5	5	6	4	4	4	4	2	4	2	1	4	2	2	3	4	4	4	3	4	2	1	4	2	4	5	4	4	2	1	4	1	2	2	4	1	1	1
300	59	2	2	6	6	7	6	5	7	7	6	6	6	6	4	4	5	4	4	5	4	4	5	4	4	4	4	4	5	5	4	4	4	4	5	6	6	6	7	5	5	4	5	5	3	5	5	5	1
301	35	2	1	5	5	4	5	2	7	6	7	6	6	7	5	5	4	5	5	5	4	4	5	4	4	4	5	4	5	4	4	1	1	4	3	5	5	5	5	4	4	4	4	2	2	5	4	5	1
302	25	1	1	4	5	5	3	3	2	5	3	5	4	4	4	2	2	4	4	2	2	3	4	3	4	3	4	3	3	3	3	2	3	3	4	4	5	2	4	3	2	3	2	3	4	4	3	4	2
303	49	1	1	6	6	4	6	5	7	6	5	6	6	6	4	4	4	4	3	3	5	4	5	4	5	5	4	3	4	4	4	5	4	5	5	6	6	6	5	4	4	4	4	2	4	4	2	5	1
304	38	1	1	7	7	6	7	6	5	5	6	5	6	2	4	5	4	4	5	5	3	4	5	4	4	5	2	4	3	5	5	3	5	1	4	6	5	6	3	3	4	4	5	3	5	4	4	4	4
305	24	2	4	6	5	5	5	3	6	3	6	6	6	6	4	4	4	5	5	5	4	4	4	4	4	4	4	4	4	5	4	4	2	5	4	5	5	5	5	4	5	3	4	4	5	2	5	5	1
306	38	1	1	5	7	3	6	3	7	6	7	5	6	6	5	4	4	5	4	4	4	4	5	4	4	5	5	5	5	4	5	4	4	5	5	7	7	6	6	4	5	2	5	1	3	5	4	5	1
307	50	2	1	6	5	6	5	5	6	6	6	5	6	2	3	5	5	4	3	5	5	3	4	4	4	4	4	4	2	4	4	1	4	2	4	6	6	5	2	4	4	4	4	3	4	5	4	5	4
308	29	1	1	3	3	4	2	3	6	5	4	5	5	6	4	4	4	4	3	4	2	2	3	2	2	4	3	4	4	4	4	4	4	3	3	6	6	6	5	4	3	3	4	3	2	4	4	4	1
309	40	1	4	2	5	3	3	2	7	7	6	6	6	4	4	5	5	5	4	5	3	3	5	4	4	4	4	5	5	4	5	2	2	5	4	7	7	6	6	5	5	4	4	5	4	4	4	5	1
310	22	2	1	1	1	1	1	1	5	1	2	1	1	2	4	4	1	1	4	2	1	1	1	1	1	1	1	2	1	1	1	1	1	1	1	2	3	2	3	5	5	5	5	1	5	5	5	5	1
311	58	2	1	4	4	3	5	5	3	6	6	6	4	5	2	2	4	4	3	3	2	4	4	4	2	4	4	4	3	4	3	2	5	2	3	5	3	5	2	4	4	4	3	2	3	3	4	4	2
312	32	2	3	5	5	6	6	5	6	6	5	6	4	1	3	3	4	5	3	4	4	4	3	4	3	4	3	5	2	5	4	3	4	2	3	6	7	4	2	3	3	3	5	3	4	5	3	4	4
313	20	1	1	4	4	4	4	4	4	4	4	4	4	4	3	3	3	3	3	3	3	3	3	3	3	3	3	3	3	3	3	3	3	3	3	4	4	4	4	4	5	3	4	3	5	4	4	4	1
314	56	1	1	5	5	6	5	5	4	4	4	4	5	4	4	3	3	4	4	3	4	3	4	4	3	3	4	4	2	3	3	3	5	2	3	3	4	3	5	3	2	3	3	2	3	3	2	2	2
315	33	2	3	5	5	5	6	4	5	5	5	6	5	4	4	2	4	3	3	4	4	3	5	4	3	2	3	4	2	4	4	1	3	3	4	4	5	6	3	5	5	3	3	5	3	3	5	4	2
316	45	1	1	6	6	5	6	7	6	7	6	6	7	4	4	4	5	5	4	4	4	4	4	5	4	5	4	4	4	4	4	4	4	4	4	7	6	6	7	4	5	4	4	5	5	4	4	5	1
317	36	1	1	5	5	5	5	5	6	6	4	6	4	3	4	4	4	5	5	4	4	3	3	4	4	4	3	4	4	4	4	3	3	3	4	4	4	5	5	5	1	1	5	4	4	5	4	5	1
318	52	1	1	4	6	6	7	6	5	6	6	3	5	1	5	3	4	4	4	4	5	4	2	5	4	2	2	5	1	5	5	4	2	2	5	6	3	7	2	5	1	2	4	5	4	4	2	4	3
319	29	1	1	6	6	6	6	5	6	6	6	5	5	3	4	4	4	4	4	4	4	4	4	4	4	4	4	5	4	4	4	4	4	4	4	5	5	4	2	4	5	4	3	4	4	4	3	3	1
320	41	1	1	6	6	6	6	6	6	6	6	6	6	6	4	4	4	4	4	4	4	4	4	4	4	4	4	4	4	4	4	4	4	4	4	6	6	6	6	4	3	4	4	4	4	5	3	5	1
321	30	2	4	6	3	7	4	7	7	3	2	4	6	2	4	4	4	4	5	5	5	4	5	5	5	3	5	5	3	4	5	2	5	3	2	6	4	5	2	4	3	3	3	4	5	3	5	2	3
322	36	1	4	6	6	4	6	7	5	5	4	5	6	3	4	5	4	5	3	5	4	4	3	4	4	5	3	4	3	4	4	3	4	2	3	5	7	6	4	4	3	3	5	4	2	4	3	3	4
323	37	1	4	7	6	6	7	5	6	5	2	6	5	3	5	5	5	5	4	4	4	4	2	4	4	4	4	5	2	4	4	1	4	2	5	5	6	5	2	5	2	4	4	5	5	4	5	4	5
324	30	1	4	6	5	4	5	7	6	5	6	6	5	2	3	4	4	5	3	4	4	4	3	4	4	4	3	4	4	4	4	2	4	3	2	5	6	7	2	4	3	4	3	3	4	4	5	3	1
325	37	2	4	5	5	6	3	7	4	5	4	7	5	1	3	4	5	3	5	5	5	4	2	4	2	4	3	3	2	4	5	4	4	1	4	4	6	7	3	5	2	3	3	3	5	1	4	4	3
326	50	1	1	3	3	2	3	2	6	6	6	4	5	5	4	4	4	3	4	4	2	2	2	2	2	2	2	2	3	2	3	2	2	2	2	3	3	3	4	2	2	2	1	1	4	5	2	4	1
327	37	1	4	6	6	6	7	7	5	5	5	7	5	5	3	3	5	3	2	5	4	3	4	4	2	2	4	4	3	5	4	3	4	1	2	7	6	4	2	5	4	4	4	5	3	4	3	4	5
328	28	1	5	6	5	5	6	5	6	5	6	5	6	2	5	5	4	5	4	4	4	4	4	5	4	5	5	2	2	4	5	2	5	2	4	5	6	6	3	4	4	4	4	5	4	4	4	4	1
329	30	2	1	6	6	5	7	4	7	6	5	5	6	6	5	5	5	4	4	5	5	4	5	5	5	5	4	4	1	5	4	4	3	5	4	6	7	6	6	4	4	4	4	4	5	4	3	5	1
330	37	2	4	6	5	5	2	6	5	3	3	4	6	2	5	5	5	4	5	4	5	4	3	4	3	4	4	5	2	4	4	3	5	2	5	6	4	5	2	4	3	4	5	5	4	4	5	3	1
331	37	2	4	6	2	5	6	5	6	5	2	5	6	3	4	4	5	4	5	4	5	4	5	4	5	5	4	4	2	4	5	1	4	2	4	5	6	5	2	5	4	4	4	4	5	5	4	4	3
332	57	2	1	6	5	5	5	5	6	6	6	6	6	7	4	4	4	4	4	4	3	3	4	4	4	4	4	4	5	4	4	5	4	5	4	6	6	6	7	4	4	4	4	5	4	5	4	5	1
333	35	2	1	7	7	7	6	7	7	6	7	7	7	7	5	5	5	5	5	5	5	5	5	5	4	5	5	5	5	5	5	5	5	5	5	7	7	7	7	5	5	5	5	5	5	5	5	5	1
334	35	1	1	5	6	5	5	6	5	6	5	6	6	3	4	5	3	4	3	2	3	4	3	4	4	5	4	4	3	4	4	3	4	2	4	5	6	4	3	4	4	4	4	4	3	3	3	3	2
335	31	1	1	5	6	4	6	5	6	5	5	5	6	6	5	4	4	4	2	4	4	4	4	4	4	3	4	5	4	5	4	4	4	4	4	6	5	6	6	4	4	4	5	4	2	5	5	5	1
336	43	1	5	6	5	5	4	5	4	6	6	5	4	3	3	4	3	2	2	4	3	3	2	4	4	4	4	4	3	4	3	3	4	3	4	3	5	4	2	4	4	4	4	4	4	4	4	4	2
337	37	1	1	7	7	6	6	6	7	6	7	7	7	7	5	4	4	5	4	5	4	4	4	4	4	4	4	5	5	4	4	3	3	4	4	6	6	6	6	5	4	5	5	4	5	5	5	5	2
338	28	1	1	2	3	6	3	2	5	6	5	3	2	3	5	4	4	4	4	4	5	4	1	2	5	3	2	5	5	4	4	1	4	1	4	7	7	7	1	4	4	4	3	5	5	2	4	5	4
339	60	1	1	7	7	7	7	7	7	7	7	6	7	1	5	5	5	5	5	5	5	5	5	5	5	5	5	5	5	5	5	5	5	5	5	7	7	7	7	5	3	3	5	4	4	3	2	5	1
340	57	1	1	6	7	6	6	7	6	7	6	7	7	2	5	4	4	5	5	4	5	4	5	4	4	4	4	4	1	4	5	1	4	2	4	6	7	6	1	3	5	4	4	5	5	5	5	5	1
341	57	1	1	7	7	7	7	6	6	6	7	6	6	4	5	5	4	5	5	5	5	4	4	5	4	5	4	5	5	5	5	4	4	4	3	6	6	6	7	5	5	4	4	3	5	5	3	5	1
342	30	1	1	6	6	4	5	5	4	7	7	5	4	3	3	4	3	4	4	4	4	4	3	4	3	5	5	3	2	4	4	3	5	2	2	5	6	6	2	4	5	5	4	4	3	4	3	3	4
343	24	1	1	5	7	6	7	3	7	6	6	6	7	7	5	5	5	5	5	5	4	5	4	4	4	4	5	4	5	5	5	2	4	1	5	6	5	6	6	4	4	5	5	5	5	4	2	5	1
344	50	2	1	6	6	5	7	5	7	6	6	7	6	6	4	5	4	5	4	4	4	4	4	4	5	3	4	5	5	4	5	5	4	4	4	6	6	6	6	5	5	5	4	4	4	4	4	5	2
345	32	1	4	5	7	7	6	6	7	5	6	7	7	1	5	5	4	4	4	4	4	4	5	4	5	5	4	4	1	5	5	2	4	1	5	7	6	5	3	4	5	4	5	5	5	4	4	3	5
346	29	1	4	4	6	6	6	5	6	5	5	6	5	3	3	3	4	3	4	4	4	4	3	3	4	4	3	3	3	4	3	2	3	3	4	6	5	6	3	3	3	4	4	3	4	4	4	4	4
347	41	1	1	5	6	4	5	5	4	6	7	5	5	1	3	5	4	4	5	5	4	4	1	5	4	4	1	4	4	4	3	1	4	3	4	6	3	4	2	4	4	5	3	3	2	4	3	3	2
348	24	2	1	5	5	6	5	5	6	6	7	6	6	7	5	4	4	4	4	5	4	4	5	4	4	3	4	4	4	4	4	4	4	5	5	6	6	6	6	4	4	5	5	5	3	5	3	5	2
349	35	1	4	5	5	3	6	7	6	4	6	7	4	5	2	4	5	5	2	4	4	4	2	3	2	3	4	5	3	3	3	1	3	4	4	7	6	3	4	4	3	3	2	4	5	2	3	5	5
350	42	1	1	5	6	4	4	4	5	6	4	5	5	3	5	4	3	3	4	4	4	3	4	3	3	4	4	3	4	5	3	3	4	2	5	6	5	4	2	3	3	3	5	4	4	3	4	4	4
351	21	1	3	6	6	5	5	4	7	4	6	7	4	4	3	4	4	3	5	5	2	4	3	4	1	4	3	4	4	5	3	3	4	1	4	5	6	3	3	3	4	3	4	4	5	5	3	2	5
352	30	1	4	7	5	4	7	7	5	5	7	5	6	2	5	5	5	5	3	4	3	4	5	4	4	3	4	4	3	3	3	3	5	2	4	4	7	5	2	5	4	5	4	5	3	5	4	3	5
353	25	2	1	7	6	6	6	6	5	5	5	6	5	3	4	4	5	4	4	5	5	4	3	5	4	3	4	4	3	4	5	1	4	2	3	5	6	5	2	3	3	4	4	5	4	4	3	4	4
354	32	1	1	7	6	7	7	6	5	6	6	7	6	1	5	4	4	5	4	4	4	3	4	5	4	3	5	5	3	5	5	2	5	1	5	7	6	6	1	5	5	5	5	5	4	5	4	4	4
355	51	2	1	3	6	4	7	2	7	7	7	6	6	7	5	4	4	5	3	5	4	3	4	4	5	4	4	4	5	5	5	4	4	5	2	7	7	7	7	5	4	3	5	1	1	5	5	5	1
356	30	1	4	5	5	6	7	6	6	6	5	6	7	2	4	5	5	4	5	5	5	4	4	4	4	4	4	4	2	4	4	1	4	2	4	6	6	7	2	5	4	4	4	4	5	4	4	4	4
357	34	2	1	5	5	5	7	5	7	6	7	7	5	3	5	3	5	4	5	5	4	4	5	3	5	5	4	4	1	4	4	2	3	2	4	5	6	6	3	5	4	4	5	3	5	4	4	4	1
358	26	1	1	4	6	3	5	4	6	5	3	4	5	5	5	4	5	4	4	4	4	4	4	4	4	4	4	4	4	4	4	4	2	4	4	6	6	6	6	4	2	4	4	4	4	4	4	5	1
359	30	1	1	5	2	5	5	5	5	5	2	4	4	3	4	4	4	4	4	4	3	3	3	4	4	3	3	4	4	3	4	4	4	3	4	5	5	4	5	4	4	4	4	5	5	5	4	4	1
360	31	1	3	5	5	5	5	6	7	3	4	5	6	5	4	4	4	3	4	4	4	4	4	4	4	5	4	4	4	4	5	5	4	4	5	6	6	5	5	4	4	4	4	5	4	3	4	5	4
361	28	1	4	4	6	5	5	5	6	6	5	4	6	4	5	5	3	3	4	3	5	4	3	5	3	4	4	4	2	4	4	3	4	2	4	6	7	5	2	4	4	4	4	4	5	5	4	5	3
362	42	2	1	4	5	5	6	5	6	5	6	7	6	1	5	5	4	3	4	4	4	4	5	5	5	4	3	3	2	4	4	2	5	3	5	7	6	5	4	4	4	5	5	4	3	5	4	5	4
363	29	1	1	6	7	7	7	7	6	6	6	7	6	2	4	4	5	4	5	5	5	4	5	4	5	5	4	4	2	4	5	1	4	2	5	5	6	7	2	5	4	4	4	4	5	4	5	4	5
364	34	2	4	5	6	5	6	6	7	6	7	6	6	6	4	4	5	5	4	4	4	4	4	4	5	5	4	4	5	5	5	4	4	4	5	6	6	6	6	5	4	5	5	1	5	5	4	4	1
365	36	2	4	7	3	5	6	5	6	7	6	7	4	3	5	5	5	3	4	4	4	4	5	5	4	4	4	5	3	4	4	2	5	1	4	6	5	6	1	5	3	5	4	3	4	4	3	4	2
366	30	1	1	1	4	3	5	1	4	6	4	5	6	6	4	3	5	4	3	4	3	2	5	2	3	3	4	4	5	3	3	1	1	5	4	6	5	6	7	3	1	3	3	1	1	4	1	5	1
367	39	1	1	4	4	3	3	6	4	5	2	5	4	3	5	4	3	4	4	4	2	3	2	3	3	3	4	3	4	4	5	3	4	1	3	3	5	6	4	4	3	4	2	5	4	3	4	3	3
368	35	2	1	5	6	6	5	6	7	6	5	6	7	4	4	4	5	4	3	3	3	4	5	4	5	5	4	4	4	4	5	2	3	1	4	6	7	6	3	5	4	4	4	4	3	5	4	4	4
369	57	1	1	5	5	5	5	5	4	4	4	5	6	3	4	4	4	4	4	4	4	4	4	3	4	3	3	4	3	3	3	2	5	2	3	5	4	5	2	3	4	3	4	4	3	4	3	4	3
370	30	1	1	2	3	1	2	2	4	2	2	2	3	2	2	1	1	1	1	1	3	3	4	2	3	3	2	3	3	3	2	1	1	2	1	2	2	2	2	4	3	4	4	4	4	5	5	5	1
371	31	2	4	6	6	7	5	7	6	5	6	7	6	1	4	5	5	4	4	5	4	4	4	5	4	5	4	4	2	5	4	1	4	2	4	6	7	7	2	4	4	4	5	5	4	4	5	5	5
372	30	2	1	6	6	5	7	7	5	6	5	6	7	3	3	4	4	4	3	5	5	4	3	4	3	4	4	4	1	5	5	3	4	2	5	6	5	6	1	4	4	4	5	4	3	5	4	5	4
373	35	1	1	4	4	5	6	5	6	4	4	5	6	3	5	4	4	4	4	4	3	4	3	3	4	4	3	3	1	4	3	1	4	2	4	4	5	6	3	3	5	3	4	4	4	5	4	4	4
374	47	2	1	5	4	4	4	4	4	5	5	4	4	4	3	3	3	3	3	3	3	3	3	4	3	3	4	4	3	3	3	3	4	3	3	4	4	4	3	4	4	4	4	3	3	3	3	3	3
375	53	1	2	6	7	6	6	5	7	6	7	6	6	2	5	4	5	4	5	5	3	4	4	4	4	4	4	5	4	4	5	2	2	2	4	6	6	6	4	5	4	5	5	5	4	5	5	5	1
376	23	2	1	5	6	6	5	6	5	5	6	6	5	2	5	4	5	5	5	5	4	3	4	4	5	4	4	5	2	3	5	2	4	2	5	5	6	6	3	3	4	4	3	4	4	4	4	4	3
377	35	2	4	7	6	6	6	6	7	7	7	6	7	1	5	5	4	5	4	4	4	4	5	5	4	4	5	5	1	4	4	2	5	1	4	6	7	6	1	4	5	5	5	5	4	4	5	5	4
378	36	2	1	6	5	6	5	7	6	6	6	5	6	2	4	4	5	4	4	4	5	4	5	4	4	4	4	5	2	4	4	2	4	1	4	6	6	7	2	5	4	4	4	4	5	4	5	4	4
379	26	2	1	4	4	5	6	5	6	5	5	6	6	4	4	4	3	3	4	4	4	4	4	3	5	5	4	3	2	3	4	2	3	3	4	5	5	6	3	3	4	4	4	5	3	4	4	3	4
380	25	2	2	5	5	5	5	5	6	6	5	6	5	5	5	4	4	4	4	4	4	4	4	4	4	4	4	4	4	4	4	4	4	4	4	5	6	5	5	4	4	4	4	5	4	3	2	5	2
381	34	1	1	7	7	6	7	6	7	7	7	7	7	7	5	5	5	5	5	5	4	4	5	5	4	5	4	4	5	4	5	4	4	4	5	6	6	6	6	4	3	4	5	4	4	4	2	5	2
382	30	2	1	6	5	6	7	7	7	6	4	6	7	2	5	4	5	5	4	4	4	4	3	5	5	3	3	5	3	5	5	1	4	2	3	6	7	6	1	4	4	5	3	3	5	4	3	3	4
383	34	2	1	6	5	4	7	7	4	5	6	7	5	1	5	4	5	3	5	3	4	3	4	4	4	5	4	4	3	3	5	3	5	3	4	4	7	7	3	3	4	3	3	5	3	4	5	5	3
384	25	2	4	5	6	5	6	5	7	6	6	7	6	2	5	4	5	5	5	5	4	4	4	4	4	5	5	5	5	5	5	4	3	4	5	6	7	7	6	4	4	4	4	4	4	4	4	4	1
385	26	2	1	4	3	4	6	5	5	5	4	6	5	4	3	3	4	4	4	4	3	4	2	3	3	2	3	3	2	3	4	2	3	2	3	5	4	5	4	4	4	3	3	3	3	4	3	3	2
386	31	1	4	6	6	5	6	5	6	5	6	7	6	4	5	5	3	5	3	3	3	4	4	4	4	4	4	4	1	5	4	3	4	1	4	6	7	4	3	5	4	4	3	4	3	3	5	4	4
387	32	1	1	2	4	6	3	6	4	6	6	4	5	2	5	4	4	5	2	3	1	5	2	1	3	5	1	3	5	3	4	1	3	3	2	7	2	6	4	4	3	3	4	4	5	2	3	5	5
388	35	1	1	6	6	6	6	2	6	5	6	6	6	2	4	3	4	4	4	4	4	4	4	4	3	4	4	2	4	4	2	2	4	2	4	7	7	7	7	4	4	5	4	4	4	4	4	4	1
389	28	1	4	5	6	5	6	5	7	7	7	6	7	6	5	4	5	5	5	5	4	4	4	4	4	4	5	5	5	4	5	5	3	4	4	6	6	6	7	4	2	4	2	4	4	5	3	5	1
390	26	1	5	6	5	4	6	5	5	5	5	6	5	4	4	4	4	4	4	3	4	4	3	4	4	4	3	4	4	4	4	2	4	2	3	5	5	6	3	4	3	3	3	3	4	4	4	3	3
391	30	1	5	6	6	6	7	5	6	6	6	5	6	2	4	5	5	4	5	5	5	4	5	4	4	5	4	4	1	5	5	1	4	1	4	7	6	7	2	4	4	4	5	4	3	4	5	4	3
392	32	2	4	6	5	5	7	7	6	6	6	7	6	3	4	4	4	5	4	5	4	4	4	5	3	5	4	4	1	5	4	1	5	2	4	6	6	7	2	4	4	4	5	3	4	4	3	4	1
393	29	1	1	3	4	5	4	4	6	7	7	4	4	3	3	3	4	4	3	3	3	3	4	4	5	4	5	5	3	4	3	3	5	2	4	4	7	5	3	4	4	5	3	4	3	5	2	5	5
394	25	1	1	7	7	7	7	7	6	6	7	7	7	7	4	4	5	5	4	5	5	5	5	5	5	5	5	5	5	5	5	5	5	5	5	6	6	6	6	5	5	4	5	5	4	5	5	5	1
395	39	1	2	5	5	4	5	5	6	4	5	7	5	4	5	4	4	4	5	5	3	3	3	3	3	4	3	5	4	4	4	4	1	4	3	5	4	4	5	2	2	2	2	4	4	1	3	3	2
396	24	2	1	7	7	7	7	5	7	7	7	7	7	6	5	5	5	5	5	5	5	5	5	5	5	5	5	5	5	5	5	5	5	5	5	7	7	7	7	5	5	5	5	5	5	5	5	5	1
397	30	1	1	5	5	5	5	5	6	5	6	5	5	3	4	3	4	4	4	4	4	4	4	4	4	4	4	4	4	4	3	4	4	3	4	5	5	6	6	4	4	4	4	4	4	4	4	4	1
398	59	1	1	5	5	4	5	4	6	6	6	6	6	5	4	4	4	4	4	4	3	3	4	3	3	3	4	4	4	4	4	4	3	3	4	4	4	4	5	3	4	4	4	4	5	3	4	5	2
399	25	1	4	6	5	7	6	7	7	7	3	7	7	6	5	5	5	5	5	5	5	4	5	5	4	5	5	5	3	5	4	4	2	4	4	6	6	6	6	2	2	2	2	4	4	5	5	4	2
400	63	1	1	6	6	6	5	5	6	6	6	5	5	2	4	5	3	4	5	5	4	4	3	4	4	3	4	4	3	5	4	2	3	1	3	5	5	6	3	3	4	4	4	3	3	4	3	3	2
401	60	2	1	6	6	6	6	6	6	6	6	6	6	2	5	5	5	5	5	5	5	5	5	5	5	5	5	5	5	5	5	1	5	1	5	7	7	7	7	5	2	2	5	5	5	5	5	5	1
402	36	1	1	5	5	4	5	5	6	5	5	5	5	3	4	4	4	4	4	4	4	4	4	4	4	4	4	4	2	4	4	3	3	3	3	6	6	6	6	3	3	3	3	4	3	3	3	4	1
403	37	1	1	7	7	7	6	5	7	7	6	6	6	7	5	5	5	5	5	5	4	4	4	4	4	5	5	5	5	5	5	5	4	4	5	7	7	6	6	4	4	4	4	4	5	4	3	5	1
404	32	1	3	6	6	6	5	5	4	6	6	5	7	2	5	4	3	5	5	5	4	4	3	4	4	4	4	4	1	4	4	1	4	2	4	7	5	7	2	3	4	4	4	3	3	4	4	4	3
405	34	1	1	6	5	6	6	7	6	5	5	4	6	6	4	5	5	5	4	5	5	5	4	5	4	4	4	4	5	5	4	1	4	5	4	6	6	6	5	4	4	4	5	4	5	4	5	5	2
406	49	1	1	7	7	7	7	7	7	7	7	7	7	4	5	5	5	5	5	5	5	5	5	5	5	5	5	5	1	5	5	3	3	5	3	7	7	7	7	4	1	5	5	5	5	5	5	5	1
407	38	1	1	6	6	7	6	5	7	6	6	6	6	7	4	4	4	4	5	4	4	4	4	4	4	4	4	5	5	5	5	3	3	5	3	6	6	6	5	5	5	5	5	5	4	5	5	5	1
408	28	1	1	2	2	3	3	2	5	5	3	4	4	4	4	3	4	3	3	4	2	2	3	2	2	2	3	3	3	2	3	2	2	3	4	5	4	5	6	2	2	1	2	3	2	4	1	5	1
409	47	2	1	3	6	6	7	4	7	7	7	7	7	7	5	5	5	5	5	5	5	4	5	5	4	5	5	5	5	5	5	5	3	5	5	7	7	7	7	5	4	4	5	4	4	4	5	5	2
410	53	2	1	6	6	7	6	6	7	6	6	7	6	7	5	5	5	5	4	5	4	4	5	4	4	4	5	4	5	4	4	4	3	4	4	7	7	7	7	4	4	4	4	4	4	5	3	5	1
411	26	2	4	1	2	2	5	5	6	6	1	1	4	5	4	3	2	4	2	4	3	2	4	3	3	3	2	4	2	5	5	3	4	5	2	4	2	5	4	4	3	4	4	1	2	4	3	3	1
412	32	1	1	5	6	5	5	4	7	6	5	6	6	6	5	4	5	5	4	5	4	4	3	4	4	4	4	4	4	4	4	4	3	4	4	5	6	6	5	4	4	4	4	4	3	5	5	5	2
413	30	1	4	7	6	6	7	6	5	6	6	7	5	2	4	5	5	5	5	5	4	4	5	5	4	4	4	4	2	4	5	1	4	2	4	7	6	7	2	4	5	5	5	4	4	5	5	5	4
414	39	2	7	5	4	1	6	3	6	5	4	6	7	7	4	5	4	4	5	4	4	4	5	4	4	4	4	4	4	5	4	5	3	5	5	5	6	5	5	5	5	4	5	5	5	5	5	5	1
415	20	1	1	5	6	3	5	5	6	6	6	6	6	6	4	4	4	4	4	2	4	4	4	4	4	4	4	4	2	4	4	4	4	4	4	6	5	5	6	4	3	4	4	2	4	4	4	4	1
416	27	2	1	3	4	3	5	3	6	6	5	6	5	6	4	4	5	4	4	5	2	2	4	2	3	3	4	4	4	3	4	3	3	4	4	4	5	5	5	4	3	4	4	4	1	5	1	5	4
417	32	1	4	6	4	2	5	5	6	6	6	5	6	2	4	4	4	4	5	5	5	4	5	4	4	4	3	4	3	4	5	4	4	2	4	6	6	5	2	3	2	4	4	5	4	4	1	4	1
418	33	1	2	3	5	5	5	3	6	6	6	6	6	6	5	4	5	5	5	5	3	4	4	3	4	3	4	5	4	3	4	4	3	4	5	6	6	6	5	4	1	3	2	1	2	5	1	5	1
419	46	1	1	6	6	4	5	5	5	6	6	5	5	3	4	4	4	4	4	4	4	4	4	4	4	5	4	4	2	4	4	2	4	2	3	6	5	5	2	4	4	3	4	3	3	3	4	3	3
420	34	1	4	5	7	6	5	6	7	6	6	7	5	2	4	4	5	4	3	3	5	4	3	4	3	5	4	4	2	4	5	1	4	2	3	6	5	7	2	5	4	4	4	3	5	4	5	4	3
421	29	1	1	5	7	4	7	7	7	7	7	6	6	7	5	5	5	5	5	5	4	3	5	4	4	3	5	5	5	5	5	2	2	5	4	7	7	7	6	5	2	4	5	5	3	5	5	5	1
422	54	1	1	5	5	3	5	3	6	5	3	5	6	6	4	4	4	4	4	4	3	3	4	4	3	4	2	4	4	4	4	3	2	4	2	5	5	5	5	4	4	2	4	2	2	4	4	5	2
423	28	1	1	3	4	5	2	6	6	1	4	7	2	2	4	2	3	1	3	3	5	1	3	4	1	3	3	5	4	4	2	4	4	3	1	7	3	6	4	3	4	1	3	3	4	3	5	1	3
424	30	2	1	6	5	5	6	6	6	6	6	5	6	6	5	4	4	4	4	5	4	4	4	4	4	4	4	4	5	4	4	4	3	4	4	6	6	6	6	5	5	4	5	5	5	5	3	5	1
425	35	2	1	5	5	5	6	5	7	6	6	7	7	6	5	5	5	5	4	5	4	4	5	4	4	4	2	4	4	4	4	4	3	4	4	6	7	6	6	4	4	4	4	5	5	5	4	5	1
426	22	1	4	7	6	7	6	6	5	5	6	5	6	1	5	4	5	4	5	4	5	4	4	4	5	5	4	4	2	5	5	2	4	1	5	7	6	5	2	4	4	4	4	4	5	5	4	5	4
427	45	2	1	3	5	3	6	3	7	6	6	6	6	6	5	5	5	5	5	5	4	2	5	4	4	4	4	4	4	4	4	4	4	4	4	6	6	6	6	5	4	5	5	1	1	5	5	5	1
428	32	2	1	5	5	5	6	5	5	6	6	4	5	7	5	4	4	4	4	5	3	3	4	4	3	4	4	4	4	4	4	4	3	4	5	6	6	7	6	4	4	5	4	4	4	5	5	4	1
429	33	1	1	2	5	2	5	3	2	2	1	5	5	3	4	3	4	2	4	2	3	3	2	3	4	3	2	4	2	4	2	4	2	3	2	3	3	3	3	5	5	2	5	5	5	5	5	5	1
430	29	2	5	5	6	5	5	4	5	5	4	5	6	4	4	5	4	4	3	5	4	4	3	4	4	3	3	4	3	3	4	3	2	2	4	4	3	4	3	4	4	4	3	2	3	3	4	3	3
431	41	1	1	5	6	5	6	6	7	7	7	7	6	6	5	4	5	5	4	5	4	4	5	4	4	4	5	4	5	4	4	5	2	5	5	7	7	7	7	4	3	4	4	4	2	4	3	5	2
432	24	1	4	4	4	6	5	4	5	4	4	4	5	2	4	3	4	4	3	3	5	3	4	2	3	4	3	3	2	5	4	3	3	2	5	6	5	4	5	5	3	3	3	5	4	3	4	4	4
433	33	1	1	4	5	4	7	2	6	6	7	5	6	3	4	4	5	5	4	4	2	2	3	4	4	4	5	5	4	4	3	3	2	3	3	6	5	6	4	5	4	2	4	5	5	5	5	5	1
434	40	1	1	5	2	2	3	3	5	3	2	3	3	3	3	4	3	2	4	4	2	2	4	2	2	2	2	4	2	2	2	2	1	2	2	2	2	3	2	5	5	4	4	4	5	4	4	4	1
435	36	1	1	5	6	4	6	4	6	6	5	6	6	6	4	4	4	4	4	4	4	3	4	4	3	4	4	4	4	4	4	4	3	4	4	6	6	6	6	3	4	4	4	4	3	4	3	5	2
436	27	1	1	5	6	6	5	5	6	6	7	6	6	7	5	5	5	4	4	5	5	3	5	3	5	4	5	4	5	4	5	5	2	2	5	5	6	6	6	5	4	4	4	2	3	4	4	4	2
437	28	1	1	7	7	7	7	7	7	7	7	7	7	7	5	5	5	5	5	5	5	5	5	5	5	5	5	5	5	5	5	5	5	1	5	7	7	7	7	5	5	5	5	5	5	5	5	5	1
438	61	2	1	3	5	5	5	5	3	4	3	5	6	4	5	5	4	2	4	4	5	4	3	2	5	2	3	5	1	4	2	2	3	4	2	4	6	6	5	2	2	4	3	4	3	2	3	3	2
439	23	2	1	6	5	5	6	6	6	5	5	6	6	7	4	4	4	4	4	4	5	4	5	4	4	5	4	4	4	5	3	5	3	5	4	7	6	7	6	3	4	4	4	2	2	1	1	1	2
440	27	1	1	7	6	5	5	6	6	6	5	7	6	3	5	4	5	5	3	5	5	3	4	3	3	5	5	5	5	4	4	3	4	2	4	4	5	5	5	4	2	1	3	4	3	4	3	5	2
441	28	2	4	7	6	5	7	7	7	7	6	7	7	1	5	5	5	5	5	5	5	4	5	5	5	5	5	5	5	5	4	4	4	5	5	7	7	7	7	5	4	5	4	5	4	5	5	4	1
442	29	1	1	5	4	4	5	4	6	6	4	5	5	6	4	4	4	4	4	4	3	3	4	3	4	3	4	3	4	3	3	4	3	3	4	6	4	5	4	3	4	3	4	4	3	4	3	4	2
443	40	1	2	6	6	5	6	4	6	6	6	6	6	6	4	4	4	4	4	5	4	4	4	4	4	4	4	4	5	4	4	4	4	4	4	6	6	7	7	4	4	4	4	4	4	4	3	4	1
444	26	1	5	7	5	5	7	6	6	5	4	7	6	1	5	5	5	5	4	5	5	4	4	5	4	5	3	4	4	5	4	1	5	1	4	6	6	7	1	5	2	4	4	5	4	5	3	5	2
445	42	2	1	6	6	5	6	4	6	6	7	6	6	6	5	4	5	5	4	5	4	3	4	3	3	3	4	4	4	4	4	4	3	4	4	5	5	6	6	5	3	5	5	4	3	4	4	5	1
446	28	2	3	6	6	5	7	7	5	6	7	6	7	3	4	4	5	5	4	5	4	4	5	5	5	5	4	4	2	4	5	2	5	1	4	6	7	5	1	4	4	5	5	4	5	5	4	5	4
447	28	1	4	5	4	2	5	2	5	5	5	6	6	6	5	4	5	4	2	4	3	2	3	3	3	3	4	4	4	4	4	2	3	3	2	3	2	4	5	4	2	1	4	1	1	4	3	4	2
448	33	1	1	6	6	6	5	5	6	6	7	5	6	4	5	4	4	5	4	4	4	3	5	4	4	3	4	5	4	4	3	4	5	4	4	7	6	6	6	3	4	4	3	4	4	5	3	5	2
449	46	1	1	5	5	5	6	7	6	5	7	4	6	4	4	4	3	3	3	5	4	4	5	5	3	5	4	3	1	3	3	1	4	3	4	5	7	4	2	3	4	4	4	3	5	5	4	5	4
450	45	1	3	6	7	6	7	7	6	6	6	7	7	2	4	4	5	5	4	5	5	4	5	5	5	4	4	4	2	4	4	1	4	1	4	7	7	6	3	4	5	5	4	5	4	5	4	5	4
451	32	1	4	6	4	6	7	4	6	6	6	5	6	2	5	2	4	5	5	4	3	4	4	4	5	5	4	3	2	3	4	3	3	1	5	5	5	7	2	4	4	4	4	4	5	5	4	3	4
452	47	1	1	5	5	5	5	5	6	5	5	5	5	4	5	4	4	5	4	5	4	4	4	4	4	4	4	4	2	4	3	2	4	4	4	4	4	5	4	4	4	1	4	4	4	4	4	4	2
453	30	1	1	7	7	7	7	7	7	7	7	7	7	6	5	5	5	5	5	5	5	5	5	5	5	5	5	5	5	5	5	5	4	5	5	7	7	7	7	5	5	5	5	5	5	5	5	5	1
454	39	2	1	2	3	2	4	2	5	5	4	4	4	4	4	3	4	4	4	4	3	2	3	2	3	3	4	3	4	3	3	2	2	4	3	4	4	4	3	2	3	3	2	1	1	4	4	4	1
455	28	2	3	5	4	4	5	6	7	6	5	6	7	1	4	5	5	5	3	3	5	4	3	4	4	3	4	4	3	4	4	2	5	3	4	7	5	4	2	5	4	4	4	4	3	5	5	4	4
456	39	1	1	4	5	5	5	6	3	4	5	6	4	5	5	4	4	2	3	4	3	4	3	4	3	4	3	3	1	4	5	2	3	1	3	4	6	5	4	4	3	4	2	3	4	4	5	3	3
457	35	1	1	6	5	5	6	5	6	5	6	5	6	2	3	3	4	3	4	4	4	4	3	4	4	4	4	4	3	4	4	2	4	1	4	5	6	6	3	4	4	4	5	3	4	4	4	5	4
458	33	2	1	5	6	6	7	6	7	6	5	6	7	1	5	5	5	5	5	5	5	4	4	4	4	5	4	5	5	5	4	3	4	2	5	6	5	5	4	4	4	3	3	5	5	5	5	5	1
459	59	2	4	5	5	5	5	5	5	6	5	5	5	6	4	4	4	4	4	4	4	4	4	4	4	4	4	4	4	4	4	2	2	4	4	5	5	5	5	4	4	4	4	4	4	4	2	4	1
460	49	2	1	7	5	6	7	5	6	5	7	5	6	2	5	4	5	5	5	5	4	4	5	4	5	4	4	4	2	4	5	1	4	3	4	4	5	6	4	3	3	3	4	4	2	3	2	4	5
461	69	1	3	6	6	6	6	6	6	6	6	6	6	6	4	4	4	4	4	4	4	4	4	4	4	4	4	4	4	4	4	2	3	4	4	6	6	6	3	4	4	4	4	4	4	4	4	4	1
462	44	2	1	7	7	7	7	7	7	7	4	7	7	1	5	5	5	5	5	5	5	5	5	5	5	5	4	3	5	5	5	4	5	1	4	6	6	6	2	5	5	4	5	5	5	5	5	5	1
463	57	1	1	3	3	2	4	2	3	3	3	3	3	4	3	2	3	2	2	3	2	2	4	2	3	2	2	4	2	3	2	2	1	4	2	2	2	4	2	3	2	3	4	2	1	4	5	5	1
464	25	2	4	6	6	6	6	5	6	6	6	6	7	7	4	4	4	4	4	5	4	4	5	4	4	4	5	4	5	4	4	5	1	5	4	6	6	6	7	4	5	4	4	4	4	5	3	5	1
465	31	1	4	6	7	4	4	7	6	6	4	5	6	2	3	5	5	5	4	4	4	3	4	5	3	4	4	5	4	5	4	5	2	4	3	5	6	5	2	4	4	5	3	4	5	5	4	3	2
466	30	1	1	6	6	7	7	7	7	7	7	7	7	7	5	5	5	5	5	5	5	5	5	5	5	5	5	5	5	5	5	5	5	5	5	6	6	6	6	5	4	4	4	4	4	5	4	5	2
467	31	2	1	7	7	7	7	6	7	7	7	7	7	7	5	5	5	5	5	5	5	5	5	5	5	5	5	5	5	5	5	4	4	5	5	7	7	7	7	4	4	4	4	5	4	5	5	5	1
468	28	1	3	6	7	7	6	7	5	6	6	7	5	3	3	5	5	5	5	5	4	4	4	4	4	4	4	4	2	4	4	1	4	3	4	5	5	7	2	4	5	4	5	4	4	5	4	5	4
469	32	2	4	6	5	5	5	5	6	5	6	5	5	3	4	4	4	4	4	4	4	4	4	4	4	4	4	4	2	4	4	2	4	2	4	5	5	5	4	4	4	4	4	2	3	2	3	3	2
470	45	1	1	6	7	7	6	7	7	7	6	6	6	7	4	4	4	5	4	4	5	4	4	4	4	5	2	5	2	5	4	1	5	5	4	7	7	7	2	4	4	4	4	5	4	4	5	4	1
471	38	2	1	5	6	5	6	4	6	6	6	5	5	5	4	4	4	5	5	4	5	5	5	5	5	5	4	5	4	5	5	4	3	5	5	6	7	7	6	5	4	4	5	4	3	5	5	5	2
472	53	1	3	2	6	3	5	2	6	6	6	5	6	6	4	4	4	4	4	4	3	4	4	3	4	4	4	4	4	4	4	3	3	4	4	6	6	5	7	4	4	4	4	4	4	5	4	5	1
473	46	2	1	6	5	6	6	5	6	6	6	6	6	6	4	4	4	4	4	4	4	4	4	4	4	5	4	5	4	4	4	4	4	4	4	6	6	5	6	4	3	4	4	4	4	4	3	4	1
474	43	1	1	6	7	6	7	6	7	7	5	6	7	7	5	4	4	5	4	5	3	4	4	4	4	4	4	5	4	4	5	5	2	4	5	6	6	6	6	3	4	4	3	5	5	3	2	4	1
475	30	1	1	6	6	6	7	7	6	6	6	7	7	2	4	4	5	5	4	5	5	4	4	4	4	4	4	4	2	5	5	1	4	2	4	6	6	7	2	4	4	4	5	4	5	4	5	4	5
476	56	2	1	2	3	2	2	4	4	3	6	2	2	2	3	3	4	3	2	3	2	1	3	2	3	2	1	2	1	1	3	1	1	3	2	2	2	2	2	3	4	2	5	3	5	5	5	5	2
477	30	1	1	7	5	6	7	6	7	6	6	7	7	2	5	5	4	4	4	5	5	4	5	5	5	4	5	4	2	5	4	1	4	1	4	5	6	7	2	4	5	4	4	5	4	5	4	5	4
478	35	1	4	7	6	6	5	4	6	6	7	6	5	1	4	5	5	4	3	5	5	4	3	4	4	3	4	4	3	4	4	2	5	3	4	5	7	5	2	5	4	5	3	4	5	3	4	4	4
479	35	2	1	3	4	6	5	2	3	2	7	6	4	2	5	5	5	1	3	5	3	2	1	4	3	5	5	3	3	5	1	2	4	1	4	7	5	6	1	4	4	3	5	1	1	4	2	1	1
480	35	2	1	5	5	3	5	4	5	4	3	4	4	4	3	3	4	3	4	4	3	3	3	3	4	4	3	3	3	4	3	3	4	3	4	5	4	5	4	2	3	3	3	3	2	3	2	3	1
481	30	2	1	5	5	3	5	4	5	4	3	3	2	4	3	3	4	3	3	4	3	3	4	4	4	4	3	3	3	3	3	2	3	3	4	4	5	4	4	3	3	3	2	3	4	3	4	3	1
482	28	2	1	7	5	6	7	6	6	6	4	5	6	3	4	5	3	3	4	5	4	3	3	5	4	3	4	4	2	4	4	3	4	2	4	5	4	6	3	3	4	3	3	4	5	3	3	4	4
483	45	1	1	6	6	6	6	5	5	5	6	6	7	3	4	5	4	4	5	5	4	4	5	4	5	4	5	4	5	5	4	4	4	4	4	5	5	4	3	4	4	1	4	4	4	4	3	5	1
484	30	1	1	5	4	4	5	4	4	6	4	5	5	4	4	3	4	5	3	4	4	4	4	4	4	3	4	4	3	3	4	2	4	3	4	6	5	4	3	4	3	4	3	4	2	4	3	3	1
[truncated: 22 more columns]
